# Supplementary material for: Mortality rates and the causes of death related to diabetes mellitus in Shanghai Songjiang District: an 11-year retrospective analysis of death certificates
Source: BMC Endocr Disord. 2015 Sep 4;15:45. doi: 10.1186/s12902-015-0042-1 (PMC4559917; doi:10.1186/s12902-015-0042-1)
Supplement: Additional file 1: — Dataset. This Excel dataset was used for all the analysis of the present study. (XLS 602 kb) [file 12902_2015_42_MOESM1_ESM.xls]

## Sheet: Datasets
ID	年份	最高诊断单位代码	最高诊断依据代码	死亡地点代码	死因链a代码	死因链b代码	死因链c代码	死因链d代码	其他原因1代码	其他原因2代码	其他原因3代码	根本死因代码	死亡年龄	最高诊断机构级别
1	2002	2	4	2	A03.9	000.0	000.0	000.0	E14.9	I10	G20	A03.9	69	市以上
2	2002	2	4	1	A03.9	000.0	000.0	000.0	I61.9	K74.1	E14.9	A03.9	75	市以上
3	2002	2	4	3	K76.8	K74.1	B16.9	000.0	E14.9	I10	000.0	B16.9	67	市以上
4	2002	3	4	1	K76.7	B18.1	000.0	000.0	E14.9	K65.9	000.0	B18.1	62	县及县以
5	2002	3	4	3	K72.9	K74.1	B18.1	000.0	E11.0	000.0	000.0	B18.1	76	县及县以
6	2002	2	4	3	K76.8	K74.1	B94.9	000.0	E14.9	K81.9	000.0	B94.9	73	市以上
7	2002	1	4	3	K76.8	B94.9	000.0	000.0	E14.9	000.0	000.0	B94.9	79	市以上
8	2002	2	4	3	K76.8	K74.1	B94.9	000.0	E11.9	000.0	000.0	B94.9	83	市以上
9	2002	2	4	3	C16.0	000.0	000.0	000.0	I10	E14.9	000.0	C16.0	66	市以上
10	2002	2	2	1	C16.9	000.0	000.0	000.0	E11.9	000.0	000.0	C16.9	75	市以上
11	2002	2	4	3	C79.3	C16.9	000.0	000.0	E11.9	I63.9	B94.9	C16.9	74	市以上
12	2002	2	4	3	C22.9	000.0	000.0	000.0	E14.9	K46.9	000.0	C22.9	72	市以上
13	2002	2	4	1	C78.7	C23	000.0	000.0	I10	I25.1	E11.9	C23	89	市以上
14	2002	2	2	3	C25.9	000.0	000.0	000.0	E14.9	K80.2	000.0	C25.9	61	市以上
15	2002	2	4	3	C25.9	000.0	000.0	000.0	E14.9	B94.9	K74.1	C25.9	60	市以上
16	2002	3	4	1	C80	C34.9	000.0	000.0	E14.9	I10	000.0	C34.9	70	县及县以
17	2002	3	4	1	J98.4	C38.3	000.0	000.0	E11.9	I10	000.0	C38.3	78	县及县以
18	2002	3	2	3	C80	C50.9	000.0	000.0	E14.9	000.0	000.0	C50.9	55	县及县以
19	2002	3	2	1	C67.9	000.0	000.0	000.0	E14.9	000.0	000.0	C67.9	76	县及县以
20	2002	2	4	3	D61.9	000.0	000.0	000.0	E14.9	I10	000.0	D61.9	68	市以上
21	2002	1	4	1	A41.9	E10.7	000.0	000.0	K80.1	000.0	000.0	E10.7	76	市以上
22	2002	2	4	1	R57.1	R63.0	E10.9	000.0	I10	D64.9	000.0	E10.9	72	市以上
23	2002	2	4	1	N19	E11.2	000.0	000.0	000.0	000.0	000.0	E11.2	64	市以上
24	2002	2	4	1	J98.4	D63.8	I12.0	E11.2	D64.8	000.0	000.0	E11.2	60	市以上
25	2002	3	4	1	A41.9	E11.5	000.0	000.0	000.0	000.0	000.0	E11.5	67	县及县以
26	2002	2	4	1	N19	E11.7	000.0	000.0	J98.4	I69.4	000.0	E11.7	77	市以上
27	2002	2	4	3	E11.9	000.0	000.0	000.0	000.0	000.0	000.0	E11.9	68	市以上
28	2002	2	4	1	J98.4	E11.9	000.0	000.0	000.0	000.0	000.0	E11.9	78	市以上
29	2002	2	4	1	K92.2	E11.9	000.0	000.0	I10	J98.4	N39.0	E11.9	78	市以上
30	2002	2	4	1	J98.4	E11.9	000.0	000.0	I25.1	000.0	000.0	E11.9	79	市以上
31	2002	4	4	1	R57.8	J18.1	J06.9	E11.9	I69.3	000.0	000.0	E11.9	86	县及县以
32	2002	2	4	3	E14.1	000.0	000.0	000.0	K80.1	K29.7	000.0	E14.1	72	市以上
33	2002	2	4	6	I63.9	E14.1	000.0	000.0	I10	000.0	000.0	E14.1	64	市以上
34	2002	1	4	3	I64	E14.1	000.0	000.0	I10	000.0	000.0	E14.1	75	市以上
35	2002	2	4	3	E14.2	000.0	000.0	000.0	000.0	000.0	000.0	E14.2	74	市以上
36	2002	2	4	3	E14.2	000.0	000.0	000.0	I10	000.0	000.0	E14.2	67	市以上
37	2002	2	4	3	E14.2	000.0	000.0	000.0	I10	000.0	000.0	E14.2	70	市以上
38	2002	2	4	1	E14.2	000.0	000.0	000.0	J98.4	I25.1	I12.9	E14.2	62	市以上
39	2002	2	4	1	I61.9	I12.0	E14.2	000.0	000.0	000.0	000.0	E14.2	36	市以上
40	2002	3	4	3	I61.9	E14.2	000.0	000.0	I10	Q60.0	000.0	E14.2	52	县及县以
41	2002	2	4	1	E16.2	E14.3	000.0	000.0	000.0	000.0	000.0	E14.3	62	市以上
42	2002	2	4	3	E14.3	000.0	000.0	000.0	H91.9	000.0	000.0	E14.3	81	市以上
43	2002	2	4	3	E14.3	000.0	000.0	000.0	000.0	000.0	000.0	E14.3	84	市以上
44	2002	2	4	3	A41.9	E14.5	000.0	000.0	I10	000.0	000.0	E14.5	58	市以上
45	2002	2	4	3	J94.8	E14.6	000.0	000.0	000.0	000.0	000.0	E14.6	43	市以上
46	2002	3	4	1	J98.4	K75.0	E14.6	000.0	000.0	000.0	000.0	E14.6	65	县及县以
47	2002	2	4	3	I67.2	E14.6	000.0	000.0	I10	000.0	000.0	E14.6	72	市以上
48	2002	9	4	6	I69.3	E14.6	000.0	000.0	I10	000.0	000.0	E14.6	78	县及县以
49	2002	2	4	3	E14.7	000.0	000.0	000.0	000.0	000.0	000.0	E14.7	74	市以上
50	2002	2	4	3	N19	E14.7	000.0	000.0	I25.1	I12.9	000.0	E14.7	67	市以上
51	2002	2	4	3	E14.8	000.0	000.0	000.0	000.0	000.0	000.0	E14.8	76	市以上
52	2002	2	4	6	E14.8	000.0	000.0	000.0	000.0	000.0	000.0	E14.8	82	市以上
53	2002	2	4	3	E14.8	000.0	000.0	000.0	I10	000.0	000.0	E14.8	73	市以上
54	2002	2	4	3	E14.9	000.0	000.0	000.0	K81.9	K29.7	000.0	E14.9	66	市以上
55	2002	2	4	3	E14.9	000.0	000.0	000.0	F03	000.0	000.0	E14.9	70	市以上
56	2002	2	4	3	E14.9	000.0	000.0	000.0	F03	000.0	000.0	E14.9	71	市以上
57	2002	2	4	3	E14.9	000.0	000.0	000.0	000.0	000.0	000.0	E14.9	73	市以上
58	2002	2	4	3	E14.9	000.0	000.0	000.0	000.0	000.0	000.0	E14.9	75	市以上
59	2002	2	4	3	E14.9	000.0	000.0	000.0	000.0	000.0	000.0	E14.9	77	市以上
60	2002	2	4	3	E14.9	000.0	000.0	000.0	D64.9	000.0	000.0	E14.9	80	市以上
61	2002	2	4	3	E14.9	000.0	000.0	000.0	000.0	000.0	000.0	E14.9	81	市以上
62	2002	2	4	1	J98.4	E14.9	000.0	000.0	000.0	000.0	000.0	E14.9	82	市以上
63	2002	3	4	3	E14.9	000.0	000.0	000.0	C50.9	000.0	000.0	E14.9	89	县及县以
64	2002	2	4	1	E14.9	000.0	000.0	000.0	N34.2	E77.8	D53.9	E14.9	84	市以上
65	2002	2	4	3	R96.1	J98.4	E14.9	000.0	I10	000.0	000.0	E14.9	74	市以上
66	2002	2	4	3	R96.1	E14.9	000.0	000.0	I10	000.0	000.0	E14.9	74	市以上
67	2002	1	4	3	E14.9	000.0	000.0	000.0	I10	I63.9	N40	E14.9	68	市以上
68	2002	2	4	3	E14.9	000.0	000.0	000.0	I10	000.0	000.0	E14.9	69	市以上
69	2002	2	4	3	E14.9	000.0	000.0	000.0	I10	I25.1	000.0	E14.9	72	市以上
70	2002	2	4	3	E14.9	000.0	000.0	000.0	I10	K80.2	000.0	E14.9	78	市以上
71	2002	1	4	3	E14.9	000.0	000.0	000.0	I10	000.0	000.0	E14.9	78	市以上
72	2002	1	4	3	E14.9	000.0	000.0	000.0	I10	000.0	000.0	E14.9	88	市以上
73	2002	2	4	3	E14.9	000.0	000.0	000.0	I10	N40	000.0	E14.9	91	市以上
74	2002	2	4	2	I21	I25.1	E14.9	000.0	000.0	000.0	000.0	E14.9	70	市以上
75	2002	2	4	1	I63.9	E14.9	000.0	000.0	I10	000.0	000.0	E14.9	74	市以上
76	2002	1	4	1	K92.2	I63.9	E14.9	000.0	N40	B49	000.0	E14.9	84	市以上
77	2002	1	4	1	I64	E14.9	000.0	000.0	I10	D64.9	K27.9	E14.9	82	市以上
78	2002	2	4	1	J98.4	G93.8	000.0	000.0	J42	E14.9	I63.9	G93.8	75	市以上
79	2002	1	5	1	I46.1	I11.9	000.0	000.0	E14.9	J40	000.0	I11.9	64	市以上
80	2002	1	4	3	I12.0	000.0	000.0	000.0	J44.8	K80.2	E14.9	I12.0	78	市以上
81	2002	2	4	1	I50.9	I21.9	I25.1	000.0	E11.9	000.0	000.0	I21.9	78	市以上
82	2002	2	4	1	R57.0	I21.9	I25.1	000.0	C34.9	E11.9	I13.9	I25.1	80	市以上
83	2002	2	4	3	I49.9	I25.1	I10	000.0	E11.2	000.0	000.0	I25.1	76	市以上
84	2002	2	4	1	I49.9	I25.1	000.0	000.0	J98.4	E14.9	000.0	I25.1	83	市以上
85	2002	2	4	3	I61.9	I10	000.0	000.0	E14.9	000.0	000.0	I61.9	59	市以上
86	2002	2	4	3	I61.9	I10	000.0	000.0	E14.9	000.0	000.0	I61.9	77	市以上
87	2002	2	4	1	I61.9	I10	000.0	000.0	I25.1	E78.5	E11.9	I61.9	80	市以上
88	2002	2	4	3	I61.9	I10	000.0	000.0	E14.3	000.0	000.0	I61.9	90	市以上
89	2002	2	4	1	R57.9	I63.3	I10	000.0	K80.1	K29.6	E11.9	I63.3	81	市以上
90	2002	2	4	1	J98.4	I63.3	I10	000.0	I25.1	E11.9	000.0	I63.3	92	市以上
91	2002	1	4	3	I63.9	I10	000.0	000.0	E14.9	000.0	000.0	I63.9	58	市以上
92	2002	3	4	3	I63.9	I10	000.0	000.0	E14.9	000.0	000.0	I63.9	64	县及县以
93	2002	1	4	3	I64	I10	000.0	000.0	E14.9	000.0	000.0	I64	71	市以上
94	2002	1	4	3	I64	I10	000.0	000.0	E14.9	000.0	000.0	I64	73	市以上
95	2002	9	5	3	I64	000.0	000.0	000.0	E14.9	F03	000.0	I64	75	县及县以
96	2002	2	4	3	J18.9	I64	000.0	000.0	E11.9	C18.9	000.0	I64	79	市以上
97	2002	1	4	3	I64	I10	000.0	000.0	E14.9	000.0	000.0	I64	79	市以上
98	2002	2	4	3	I64	I10	000.0	000.0	E14.9	000.0	000.0	I64	81	市以上
99	2002	9	4	3	I64	I10	000.0	000.0	E14.9	000.0	000.0	I64	85	县及县以
100	2002	2	4	3	I69.3	I10	000.0	000.0	E14.9	000.0	000.0	I69.3	73	市以上
101	2002	2	4	1	J98.4	I69.4	I10	000.0	F03	E14.9	000.0	I69.4	69	市以上
102	2002	1	4	3	I69.4	I10	000.0	000.0	I25.1	E14.9	000.0	I69.4	85	市以上
103	2002	2	4	1	I27.9	J42	000.0	000.0	E14.9	000.0	000.0	J42	71	市以上
104	2002	2	4	3	I27.9	J42	000.0	000.0	E14.9	000.0	000.0	J42	76	市以上
105	2002	2	4	3	I27.9	J42	000.0	000.0	E14.9	000.0	000.0	J42	82	市以上
106	2002	1	4	1	J98.4	J42	000.0	000.0	E11.9	K76.7	L89	J42	82	市以上
107	2002	1	4	3	J44.8	000.0	000.0	000.0	M13.9	E14.9	000.0	J44.8	75	市以上
108	2002	2	4	1	R57.8	J18.9	I27.9	J44.8	E11.9	L89	I25.1	J44.8	80	市以上
109	2002	2	4	1	I27.9	J44.8	000.0	000.0	E11.9	I10	I64	J44.8	69	市以上
110	2002	1	4	3	I27.9	J44.8	000.0	000.0	E14.9	I10	000.0	J44.8	79	市以上
111	2002	2	4	1	I27.9	J44.8	000.0	000.0	I25.1	I10	E10.9	J44.8	88	市以上
112	2002	2	4	3	J81	000.0	000.0	000.0	E14.9	000.0	000.0	J81	78	市以上
113	2002	3	4	3	K92.2	K29.4	000.0	000.0	E14.9	I21.9	B94.9	K29.4	70	县及县以
114	2002	3	4	3	K76.8	K74.1	000.0	000.0	K81.9	E14.9	000.0	K74.1	62	县及县以
115	2002	2	4	1	N17	K92.2	000.0	000.0	E87.8	D64.9	E11.2	K92.2	74	市以上
116	2002	3	4	3	N19	N03	000.0	000.0	I12.9	E14.9	000.0	N03	69	县及县以
117	2002	3	3	3	R79.8	N39.0	N19	000.0	E14.2	J98.8	000.0	N19	39	县及县以
118	2002	2	4	3	T14.9	W06.0	000.0	000.0	E14.9	000.0	000.0	W06.0	90	市以上
119	2002	9	4	3	L89	S72.9	W18.0	000.0	E14.9	000.0	000.0	W18.0	94	县及县以
120	2002	2	4	1	S06.8	W19.9	000.0	000.0	I10	E14.9	000.0	W19.9	77	市以上
121	2002	9	1	3	S32.0	X80	000.0	000.0	I10	I25.1	E14.3	X80	47	县及县以
122	2002	2	4	3	L89	T93.1	Y86	000.0	E14.9	000.0	000.0	Y86	78	市以上
123	2003	1	4	2	K92.2	K76.6	K74.1	B18.1	E14.9	I10	000.0	B18.1	57	市以上
124	2003	1	4	1	I85.0	K76.6	K74.1	B18.1	E11.9	000.0	000.0	B18.1	62	市以上
125	2003	3	4	3	K72.9	K74.1	B94.9	000.0	K80	E11.9	000.0	B94.9	67	县及县以
126	2003	3	4	3	K92.2	K74.1	B94.9	000.0	E14.9	K80.1	000.0	B94.9	77	县及县以
127	2003	3	4	3	K76.8	K74.1	B94.9	000.0	E14.9	000.0	000.0	B94.9	84	县及县以
128	2003	3	4	1	K72.9	K76.6	K74.1	B94.9	E14.9	I25.1	000.0	B94.9	83	县及县以
129	2003	1	2	3	C15.9	000.0	000.0	000.0	E14.9	000.0	000.0	C15.9	79	市以上
130	2003	1	4	3	C16.9	000.0	000.0	000.0	E11.2	K25.9	000.0	C16.9	70	市以上
131	2003	3	4	3	C16.9	000.0	000.0	000.0	F03	E14.9	000.0	C16.9	71	县及县以
132	2003	1	2	1	C80	C17.0	000.0	000.0	E11.9	I10	000.0	C17.0	75	市以上
133	2003	1	4	3	C18.2	000.0	000.0	000.0	K25.9	E14.9	000.0	C18.2	75	市以上
134	2003	1	2	3	C78.7	C18.9	000.0	000.0	E14.9	000.0	000.0	C18.9	56	市以上
135	2003	1	2	1	C78.7	C18.7	000.0	000.0	E14.9	I10	N03	C18.9	70	市以上
136	2003	3	4	3	C18.9	000.0	000.0	000.0	E11.9	I10	000.0	C18.9	80	县及县以
137	2003	1	2	1	K72.9	C78.7	C20	000.0	I10	E11.9	N40	C20	68	市以上
138	2003	1	4	3	C22.9	000.0	000.0	000.0	E14.9	000.0	000.0	C22.9	54	市以上
139	2003	2	2	3	C22.9	000.0	000.0	000.0	E14.9	000.0	000.0	C22.9	65	市以上
140	2003	1	4	3	C22.9	000.0	000.0	000.0	J42	E14.9	000.0	C22.9	87	市以上
141	2003	1	3	3	C25.0	000.0	000.0	000.0	E14.9	I10	000.0	C25.0	67	市以上
142	2003	3	4	1	J94.8	J40	C78.6	C25.9	E11.2	000.0	000.0	C25.9	65	县及县以
143	2003	3	4	3	C25.9	000.0	000.0	000.0	E14.9	K80.1	000.0	C25.9	71	县及县以
144	2003	1	4	3	C25.9	000.0	000.0	000.0	I10	E14.9	000.0	C25.9	58	市以上
145	2003	3	2	1	C34.9	000.0	000.0	000.0	E14.9	000.0	000.0	C34.9	58	县及县以
146	2003	1	2	3	C34.9	000.0	000.0	000.0	E14.9	000.0	000.0	C34.9	61	市以上
147	2003	3	4	3	C34.9	000.0	000.0	000.0	E14.9	000.0	000.0	C34.9	70	县及县以
148	2003	3	2	1	C78.2	C34.9	000.0	000.0	E11.9	000.0	000.0	C34.9	74	县及县以
149	2003	3	4	2	C34.9	000.0	000.0	000.0	E11.9	000.0	000.0	C34.9	75	县及县以
150	2003	3	4	1	C34.9	000.0	000.0	000.0	E14.9	I10	000.0	C34.9	76	县及县以
151	2003	1	4	1	C34.9	000.0	000.0	000.0	I61.9	E11.9	000.0	C34.9	78	市以上
152	2003	3	4	1	J98.4	C78.2	C34.9	000.0	I69.4	E11.9	000.0	C34.9	58	县及县以
153	2003	3	2	3	C67.9	000.0	000.0	000.0	E14.9	K80.2	K46.9	C67.9	75	县及县以
154	2003	1	4	3	C79.5	C80	000.0	000.0	E14.9	000.0	000.0	C80	55	市以上
155	2003	3	4	3	C85.9	000.0	000.0	000.0	E14.9	000.0	000.0	C85.9	78	县及县以
156	2003	3	4	3	D63.0	D46.9	000.0	000.0	E11.9	E77.8	N39.0	D46.9	65	县及县以
157	2003	1	4	3	E11.1	000.0	000.0	000.0	000.0	000.0	000.0	E11.1	85	市以上
158	2003	3	4	1	J98.4	E11.2	000.0	000.0	S72.0	F03	000.0	E11.2	71	县及县以
159	2003	2	4	1	N19	E11.2	000.0	000.0	C78.7	I10	000.0	E11.2	68	市以上
160	2003	3	4	1	J98.4	E11.5	000.0	000.0	000.0	000.0	000.0	E11.5	85	县及县以
161	2003	3	4	1	J98.4	E11.6	000.0	000.0	000.0	000.0	000.0	E11.6	79	县及县以
162	2003	1	4	1	J98.4	I26.9	E11.6	000.0	I10	J44.8	000.0	E11.6	82	市以上
163	2003	3	4	1	G93.5	I61.9	E11.6	000.0	000.0	000.0	000.0	E11.6	62	县及县以
164	2003	3	4	1	G93.5	I61.9	E11.6	000.0	E78.9	000.0	000.0	E11.6	74	县及县以
165	2003	4	4	1	L89	I61.9	E11.9	000.0	I25.1	000.0	000.0	E11.9	86	县及县以
166	2003	3	4	1	J98.4	I63.9	E11.9	000.0	I11.9	000.0	000.0	E11.9	69	县及县以
167	2003	3	4	2	E87.2	E14.0	000.0	000.0	000.0	000.0	000.0	E14.0	45	县及县以
168	2003	3	4	1	E14.0	000.0	000.0	000.0	J98.4	I63.9	000.0	E14.0	82	县及县以
169	2003	3	4	3	E14.1	000.0	000.0	000.0	I10	K92.2	L89	E14.1	70	县及县以
170	2003	3	4	3	E14.2	000.0	000.0	000.0	000.0	000.0	000.0	E14.2	52	县及县以
171	2003	3	4	3	E14.2	000.0	000.0	000.0	000.0	000.0	000.0	E14.2	59	县及县以
172	2003	3	4	3	E14.2	000.0	000.0	000.0	000.0	000.0	000.0	E14.2	61	县及县以
173	2003	3	4	3	E14.2	000.0	000.0	000.0	A16.2	000.0	000.0	E14.2	62	县及县以
174	2003	3	4	3	E14.2	000.0	000.0	000.0	000.0	000.0	000.0	E14.2	64	县及县以
175	2003	2	4	1	N18.9	E14.2	000.0	000.0	I10	000.0	000.0	E14.2	61	市以上
176	2003	1	4	3	E14.2	000.0	000.0	000.0	I10	K29.7	000.0	E14.2	67	市以上
177	2003	3	4	3	E14.2	000.0	000.0	000.0	I10	000.0	000.0	E14.2	79	县及县以
178	2003	4	4	3	R98	E14.3	000.0	000.0	I10	000.0	000.0	E14.3	80	县及县以
179	2003	3	4	1	E77.8	E14.5	000.0	000.0	I48	I25.1	I10	E14.5	79	县及县以
180	2003	4	4	3	E14.5	000.0	000.0	000.0	I48	I25.1	I10	E14.5	85	县及县以
181	2003	3	4	3	J98.4	E14.6	000.0	000.0	I25.1	000.0	000.0	E14.6	50	县及县以
182	2003	1	4	1	J18.9	E14.6	000.0	000.0	I69.3	I10	000.0	E14.6	66	市以上
183	2003	3	4	3	E14.7	000.0	000.0	000.0	000.0	000.0	000.0	E14.7	47	县及县以
184	2003	3	4	3	E14.7	000.0	000.0	000.0	B90.9	000.0	000.0	E14.7	50	县及县以
185	2003	3	4	2	E87.1	E14.7	000.0	000.0	000.0	000.0	000.0	E14.7	62	县及县以
186	2003	1	4	2	E14.7	000.0	000.0	000.0	000.0	000.0	000.0	E14.7	66	市以上
187	2003	1	4	3	E14.7	000.0	000.0	000.0	I10	I25.1	000.0	E14.7	54	市以上
188	2003	3	4	6	R96.1	I69.3	E14.8	000.0	M06.9	N40	T93.2	E14.8	88	县及县以
189	2003	4	4	3	E14.9	000.0	000.0	000.0	000.0	000.0	000.0	E14.9	56	县及县以
190	2003	1	4	3	E14.9	000.0	000.0	000.0	B18.1	J47	000.0	E14.9	57	市以上
191	2003	1	4	3	E14.9	000.0	000.0	000.0	000.0	000.0	000.0	E14.9	58	市以上
192	2003	3	4	3	E14.9	000.0	000.0	000.0	000.0	000.0	000.0	E14.9	61	县及县以
193	2003	1	4	3	E14.9	000.0	000.0	000.0	B90.9	000.0	000.0	E14.9	62	市以上
194	2003	3	4	3	E14.9	000.0	000.0	000.0	000.0	000.0	000.0	E14.9	64	县及县以
195	2003	3	4	3	E14.9	000.0	000.0	000.0	000.0	000.0	000.0	E14.9	75	县及县以
196	2003	3	4	3	E14.9	000.0	000.0	000.0	K81.9	000.0	000.0	E14.9	75	县及县以
197	2003	3	4	3	E14.9	000.0	000.0	000.0	000.0	000.0	000.0	E14.9	81	县及县以
198	2003	3	4	3	E14.9	000.0	000.0	000.0	H25.9	000.0	000.0	E14.9	84	县及县以
199	2003	4	4	3	E14.9	000.0	000.0	000.0	000.0	000.0	000.0	E14.9	84	县及县以
200	2003	3	4	3	E14.9	000.0	000.0	000.0	000.0	000.0	000.0	E14.9	87	县及县以
201	2003	3	4	3	R96.1	E14.9	000.0	000.0	I10	000.0	000.0	E14.9	64	县及县以
202	2003	3	4	3	R98	E14.9	000.0	000.0	I10	000.0	000.0	E14.9	64	县及县以
203	2003	1	4	2	R57.9	E14.9	000.0	000.0	I10	I25.1	J43	E14.9	80	市以上
204	2003	3	4	3	E14.9	000.0	000.0	000.0	I10	J45.9	000.0	E14.9	68	县及县以
205	2003	3	4	3	L89	E14.9	000.0	000.0	I10	K80.2	000.0	E14.9	70	县及县以
206	2003	3	4	3	E14.9	000.0	000.0	000.0	I10	000.0	000.0	E14.9	71	县及县以
207	2003	2	4	1	T17.9	J98.4	E14.9	000.0	I10	000.0	000.0	E14.9	79	市以上
208	2003	3	4	3	E14.9	000.0	000.0	000.0	I10	000.0	000.0	E14.9	79	县及县以
209	2003	3	4	3	E14.9	000.0	000.0	000.0	F03	I10	000.0	E14.9	80	县及县以
210	2003	3	4	3	E14.9	000.0	000.0	000.0	I10	S32.8	W01.0	E14.9	80	县及县以
211	2003	3	4	6	L89	E14.9	000.0	000.0	I10	000.0	000.0	E14.9	83	县及县以
212	2003	3	4	3	E14.9	000.0	000.0	000.0	I10	000.0	000.0	E14.9	84	县及县以
213	2003	3	4	3	E14.9	000.0	000.0	000.0	I10	000.0	000.0	E14.9	87	县及县以
214	2003	3	4	3	N19	E14.9	000.0	000.0	I11.9	000.0	000.0	E14.9	55	县及县以
215	2003	3	4	3	E14.9	000.0	000.0	000.0	I11.9	000.0	000.0	E14.9	74	县及县以
216	2003	3	4	3	E14.9	000.0	000.0	000.0	I25.1	I10	000.0	E14.9	74	县及县以
217	2003	1	4	1	J98.4	I25.1	E14.9	000.0	N95.2	K81.9	000.0	E14.9	90	市以上
218	2003	3	4	2	J98.4	I45.9	I21.1	E14.9	I10	000.0	000.0	E14.9	78	县及县以
219	2003	1	4	1	G93.5	I61.9	E14.9	000.0	000.0	000.0	000.0	E14.9	75	市以上
220	2003	3	4	1	I61.9	E14.9	000.0	000.0	K27.9	I10	000.0	E14.9	80	县及县以
221	2003	3	4	1	I64	E14.9	000.0	000.0	F01.9	I10	000.0	E14.9	74	县及县以
222	2003	1	4	3	E14.9	000.0	000.0	000.0	H26.9	T91.8	K92.2	E14.9	71	市以上
223	2003	1	5	3	F20.9	000.0	000.0	000.0	E14.9	000.0	000.0	F20.9	48	市以上
224	2003	1	4	1	G31.9	000.0	000.0	000.0	E11.9	J98.4	000.0	G31.9	61	市以上
225	2003	3	4	1	J98.4	G82.2	000.0	000.0	I10	J42	E11.5	G82.2	73	县及县以
226	2003	3	4	1	I50.1	I11.9	000.0	000.0	J98.4	E11.2	000.0	I11.9	70	县及县以
227	2003	4	4	1	I21	I10	000.0	000.0	E14.9	C22.9	000.0	I21	70	县及县以
228	2003	3	5	2	I21	000.0	000.0	000.0	E14.9	000.0	000.0	I21	75	县及县以
229	2003	1	4	1	I21.0	I25.1	I13.9	000.0	J42	E11.9	000.0	I21.0	84	市以上
230	2003	3	4	3	R96.1	I25.1	I10	000.0	E11.9	000.0	000.0	I25.1	75	县及县以
231	2003	1	4	1	R57.0	I49.9	I25.1	000.0	I27.9	J44.9	E11.9	I25.1	87	市以上
232	2003	1	4	1	I25.1	I10	000.0	000.0	E11.9	000.0	000.0	I25.1	59	市以上
233	2003	4	4	3	J06.9	I25.1	000.0	000.0	I10	E14.9	000.0	I25.1	62	县及县以
234	2003	3	4	1	I49.9	I25.1	000.0	000.0	Q21.1	E11.9	B94.9	I25.1	64	县及县以
235	2003	4	4	6	I48	I25.1	000.0	000.0	E14.9	000.0	000.0	I25.1	72	县及县以
236	2003	3	4	3	I25.1	I10	000.0	000.0	E14.3	000.0	000.0	I25.1	76	县及县以
237	2003	3	4	2	I46.1	I25.1	I10	000.0	J98.4	E14.9	S72.9	I25.1	78	县及县以
238	2003	3	4	1	I20.0	I25.1	000.0	000.0	E14.9	000.0	000.0	I25.1	82	县及县以
239	2003	3	4	1	I46.1	I25.1	I10	000.0	E14.9	J42	000.0	I25.1	85	县及县以
240	2003	1	4	3	I49.9	I25.1	000.0	000.0	I10	K83.1	E14.9	I25.1	90	市以上
241	2003	3	4	3	I61.9	I10	000.0	000.0	E14.9	G31.9	000.0	I61.9	82	县及县以
242	2003	1	4	1	G93.5	I63.9	I10	000.0	K80.2	E14.1	000.0	I63.9	66	市以上
243	2003	1	4	1	J98.4	I63.9	I10	000.0	E14.9	000.0	000.0	I63.9	74	市以上
244	2003	3	4	3	I63.9	I10	000.0	000.0	J94.8	E14.9	000.0	I63.9	77	县及县以
245	2003	3	4	1	I63.9	I10	000.0	000.0	E11.9	000.0	000.0	I63.9	78	县及县以
246	2003	3	4	3	I63.9	I10	000.0	000.0	E14.9	000.0	000.0	I63.9	78	县及县以
247	2003	3	4	3	I63.9	I11.9	000.0	000.0	E14.9	000.0	000.0	I63.9	90	县及县以
248	2003	3	4	3	I64	I10	000.0	000.0	E11.9	K76.8	B18.1	I64	62	县及县以
249	2003	3	4	3	I64	I10	000.0	000.0	E14.9	000.0	000.0	I64	64	县及县以
250	2003	3	4	3	I64	I10	000.0	000.0	E14.9	000.0	000.0	I64	70	县及县以
251	2003	3	4	3	I64	I10	000.0	000.0	E14.9	000.0	000.0	I64	70	县及县以
252	2003	3	4	2	G93.5	I64	I10	000.0	E14.9	000.0	000.0	I64	72	县及县以
253	2003	3	4	3	I64	000.0	000.0	000.0	E14.9	M13.9	000.0	I64	74	县及县以
254	2003	5	4	3	I64	I10	000.0	000.0	E14.2	000.0	000.0	I64	75	县及县以
255	2003	3	4	3	I64	I10	000.0	000.0	E14.9	J42	000.0	I64	78	县及县以
256	2003	3	4	3	I64	I10	000.0	000.0	E14.9	000.0	000.0	I64	80	县及县以
257	2003	3	4	3	I64	I10	000.0	000.0	E14.9	000.0	000.0	I64	80	县及县以
258	2003	3	4	3	I64	I10	000.0	000.0	E14.3	B90.9	000.0	I64	82	县及县以
259	2003	3	4	3	I64	I10	000.0	000.0	E14.9	000.0	000.0	I64	84	县及县以
260	2003	3	4	3	I69.1	I10	000.0	000.0	E14.9	000.0	000.0	I69.1	81	县及县以
261	2003	3	4	3	F01.9	I69.1	I10	000.0	E14.9	000.0	000.0	I69.1	81	县及县以
262	2003	3	4	3	I69.3	I10	000.0	000.0	E14.9	000.0	000.0	I69.3	61	县及县以
263	2003	3	4	6	I69.3	I10	000.0	000.0	E14.9	000.0	000.0	I69.3	70	县及县以
264	2003	1	4	3	I69.3	I10	000.0	000.0	I25.1	E14.9	F03	I69.3	75	市以上
265	2003	3	4	3	I69.3	I10	000.0	000.0	E14.9	K80.2	C53.9	I69.3	77	县及县以
266	2003	4	4	1	T17.9	I69.4	I10	000.0	F01.9	J40	E14.9	I69.4	64	县及县以
267	2003	3	4	3	I69.4	I10	000.0	000.0	E14.9	000.0	000.0	I69.4	71	县及县以
268	2003	3	4	1	J94.8	I69.4	I10	000.0	I25.1	E14.9	000.0	I69.4	72	县及县以
269	2003	4	4	1	R09.0	I27.9	J42	000.0	E14.9	000.0	000.0	J42	82	县及县以
270	2003	4	4	3	I27.9	J42	000.0	000.0	E14.9	I10	000.0	J42	83	县及县以
271	2003	4	4	1	J98.4	J42	000.0	000.0	E11.9	F03	I63.9	J42	83	县及县以
272	2003	1	4	2	J44.8	000.0	000.0	000.0	E14.9	000.0	000.0	J44.8	79	市以上
273	2003	3	4	3	I27.9	J44.8	000.0	000.0	E14.9	N41.9	000.0	J44.8	65	县及县以
274	2003	3	4	3	I27.9	J44.8	000.0	000.0	I10	E14.9	000.0	J44.8	67	县及县以
275	2003	3	4	3	I27.9	J44.8	000.0	000.0	I10	E14.9	000.0	J44.8	68	县及县以
276	2003	1	4	3	J98.4	I27.9	J44.8	000.0	E14.9	000.0	000.0	J44.8	71	市以上
277	2003	3	4	1	I27.9	J44.8	000.0	000.0	E14.9	000.0	000.0	J44.8	78	县及县以
278	2003	3	4	1	J96.9	J44.8	000.0	000.0	E03.9	I42.9	E11.9	J44.8	77	县及县以
279	2003	3	4	1	I50.9	I27.9	J44.8	000.0	E14.2	000.0	000.0	J44.8	86	县及县以
280	2003	3	4	1	I86.8	K76.6	K70.3	000.0	C22.9	E11.9	N40	K70.3	63	县及县以
281	2003	1	4	3	K92.0	K76.8	K74.1	000.0	E14.9	000.0	000.0	K74.1	46	市以上
282	2003	3	4	1	K92.2	K76.8	K74.1	000.0	E11.9	I25.1	I11.9	K74.1	82	县及县以
283	2003	3	4	1	J98.4	K81.9	000.0	000.0	E14.9	000.0	000.0	K81.9	99	县及县以
284	2003	3	4	3	M32.9	000.0	000.0	000.0	E14.9	000.0	000.0	M32.9	70	县及县以
285	2003	1	4	3	M33.1	000.0	000.0	000.0	K80.2	E14.9	000.0	M33.1	55	市以上
286	2003	1	3	3	T17.9	G83.9	M51.2	000.0	E14.9	I10	000.0	M51.2	69	市以上
287	2003	4	4	3	N03	000.0	000.0	000.0	I10	E14.9	000.0	N03	80	县及县以
288	2003	3	4	3	R63.0	S32.8	W19.0	000.0	I25.1	I10	E14.9	W19.0	78	县及县以
289	2003	6	1	4	T75.1	W70.8	000.0	000.0	E14.9	000.0	000.0	W70.8	66	县及县以
290	2003	9	1	4	T75.1	W70.8	000.0	000.0	E11.3	F03	000.0	W70.8	83	县及县以
291	2003	3	5	3	T71	X70.0	000.0	000.0	E14.9	000.0	000.0	X70.0	64	县及县以
292	2003	9	1	4	T75.1	X71.8	000.0	000.0	J42	E14.9	000.0	X71.8	68	县及县以
293	2004	3	4	3	A16.2	000.0	000.0	000.0	J44.8	E14.3	000.0	A16.2	36	县及县以
294	2004	3	4	1	J96.9	A16.2	000.0	000.0	E11.2	000.0	000.0	A16.2	73	县及县以
295	2004	1	4	1	R57.1	K92.0	K74.1	B18.1	E14.9	000.0	000.0	B18.1	55	市以上
296	2004	1	4	1	E87.5	I85.0	K74.1	B18.1	E11.9	000.0	000.0	B18.1	65	市以上
297	2004	3	4	1	K92.0	K76.6	K74.1	B94.9	E11.9	000.0	000.0	B94.9	70	县及县以
298	2004	3	4	1	K76.7	K76.6	K74.1	B94.9	E11.9	I10	I11.9	B94.9	79	县及县以
299	2004	4	4	1	I85.0	K76.8	K74.1	B94.9	E14.9	I10	I49	B94.9	78	县及县以
300	2004	3	2	1	J98.4	C15.9	000.0	000.0	E14.9	000.0	000.0	C15.9	62	县及县以
301	2004	1	4	1	J18.2	C79.8	C15.9	000.0	E11.9	000.0	000.0	C15.9	71	市以上
302	2004	3	2	3	C16.3	000.0	000.0	000.0	E14.9	000.0	000.0	C16.3	58	县及县以
303	2004	1	2	1	J18.2	C79.8	C78.0	C16.9	E11.9	000.0	000.0	C16.9	63	市以上
304	2004	1	2	3	C16.9	000.0	000.0	000.0	E14.9	A16.2	000.0	C16.9	66	市以上
305	2004	1	4	1	J18.2	C79.5	C78.7	C16.9	I10	E14.9	I25.1	C16.9	77	市以上
306	2004	2	2	1	C18.9	000.0	000.0	000.0	E14.9	000.0	000.0	C18.9	64	市以上
307	2004	1	4	3	C20	000.0	000.0	000.0	E11.9	000.0	000.0	C20	75	市以上
308	2004	1	4	3	C22.9	000.0	000.0	000.0	E14.9	000.0	000.0	C22.9	49	市以上
309	2004	3	4	3	C22.9	000.0	000.0	000.0	E14.9	000.0	000.0	C22.9	49	县及县以
310	2004	3	4	1	C22.9	000.0	000.0	000.0	E11.9	B18.9	I25.1	C22.9	77	县及县以
311	2004	1	2	1	C25.9	000.0	000.0	000.0	E14.9	000.0	000.0	C25.9	62	市以上
312	2004	3	4	1	C25.9	000.0	000.0	000.0	E14.9	000.0	000.0	C25.9	83	县及县以
313	2004	3	4	1	C25.9	000.0	000.0	000.0	E11.9	I10	N40	C25.9	85	县及县以
314	2004	2	4	1	G93.8	K76.8	C78.7	C25.9	E11.9	H25.9	K80.1	C25.9	75	市以上
315	2004	1	2	1	K76.7	C26.1	000.0	000.0	E14.9	000.0	000.0	C26.1	45	市以上
316	2004	3	4	1	C26.9	000.0	000.0	000.0	E11.9	I10	F03	C26.9	71	县及县以
317	2004	1	4	3	C79.8	C34.3	000.0	000.0	E14.9	000.0	000.0	C34.3	86	市以上
318	2004	3	4	1	C78.7	C34.3	000.0	000.0	I10	E11.9	000.0	C34.3	70	县及县以
319	2004	1	4	3	C34.3	000.0	000.0	000.0	E14.9	I10	000.0	C34.3	75	市以上
320	2004	3	2	3	C34.9	000.0	000.0	000.0	E14.9	000.0	000.0	C34.9	61	县及县以
321	2004	3	4	3	C34.9	000.0	000.0	000.0	E14.9	I10	000.0	C34.9	64	县及县以
322	2004	2	2	3	C79.3	C34.9	000.0	000.0	E14.9	I10	000.0	C34.9	72	市以上
323	2004	1	4	3	C41.9	000.0	000.0	000.0	E14.9	000.0	000.0	C41.9	46	市以上
324	2004	3	2	4	C50.9	000.0	000.0	000.0	E11.9	T93.1	K80.1	C50.9	84	县及县以
325	2004	1	2	1	K72.9	C78.7	C67.9	000.0	E14.9	000.0	000.0	C67.9	75	市以上
326	2004	1	2	1	R09.2	C79.8	C67.9	000.0	E11.9	I10	000.0	C67.9	77	市以上
327	2004	3	4	1	K92.0	C78.6	C78.7	C67.9	I10	E11.9	000.0	C67.9	78	县及县以
328	2004	3	4	3	C71.9	000.0	000.0	000.0	I10	E14.9	000.0	C71.9	70	县及县以
329	2004	3	4	1	I61.9	C71.9	000.0	000.0	E11.9	000.0	000.0	C71.9	81	县及县以
330	2004	3	4	1	G93.8	E11.0	000.0	000.0	C83.9	000.0	000.0	E11.0	69	县及县以
331	2004	3	4	1	J98.4	E11.1	000.0	000.0	B94.9	000.0	000.0	E11.1	67	县及县以
332	2004	3	4	3	E11.2	000.0	000.0	000.0	G20	000.0	000.0	E11.2	60	县及县以
333	2004	3	4	1	N19	E11.2	000.0	000.0	I10	000.0	000.0	E11.2	73	县及县以
334	2004	1	4	1	E87.8	J98.4	E11.6	000.0	000.0	000.0	000.0	E11.6	83	市以上
335	2004	3	4	3	J81	E11.6	000.0	000.0	000.0	000.0	000.0	E11.6	85	县及县以
336	2004	3	4	1	J98.4	I63.9	E11.6	000.0	I25.1	G31.9	000.0	E11.6	80	县及县以
337	2004	3	4	3	J18.9	I63.9	E11.6	000.0	I10	I25.1	000.0	E11.6	84	县及县以
338	2004	3	4	1	R09.2	E11.7	000.0	000.0	I10	H25.9	000.0	E11.7	72	县及县以
339	2004	3	4	1	J98.4	G93.8	E11.9	000.0	K74.1	E87.8	000.0	E11.9	77	县及县以
340	2004	3	4	1	E11.9	000.0	000.0	000.0	I10	B94.9	000.0	E11.9	64	县及县以
341	2004	4	4	1	T17.9	J98.4	E11.9	000.0	I10	I25.1	000.0	E11.9	97	县及县以
342	2004	3	4	2	R53	E87.8	J98.4	E11.9	I25.1	000.0	000.0	E11.9	76	县及县以
343	2004	3	4	1	E11.9	000.0	000.0	000.0	I25.1	D48.9	S72.0	E11.9	82	县及县以
344	2004	3	4	3	E14.0	000.0	000.0	000.0	K74.1	B94.9	000.0	E14.0	78	县及县以
345	2004	1	4	3	E14.1	000.0	000.0	000.0	M00	000.0	000.0	E14.1	62	市以上
346	2004	1	4	3	E14.1	E14.9	000.0	000.0	I10	000.0	000.0	E14.1	39	市以上
347	2004	3	4	3	L89	N19	E14.2	000.0	000.0	000.0	000.0	E14.2	40	县及县以
348	2004	1	4	3	N19	E14.2	000.0	000.0	000.0	000.0	000.0	E14.2	58	市以上
349	2004	3	4	3	N19	E14.2	000.0	000.0	000.0	000.0	000.0	E14.2	68	县及县以
350	2004	4	4	3	N19	E14.2	000.0	000.0	000.0	000.0	000.0	E14.2	73	县及县以
351	2004	1	4	3	N19	E14.2	000.0	000.0	I10	000.0	000.0	E14.2	60	市以上
352	2004	3	4	1	J98.4	N19	E14.2	000.0	I10	I11.0	000.0	E14.2	73	县及县以
353	2004	3	4	3	E14.3	E14.9	000.0	000.0	000.0	000.0	000.0	E14.3	70	县及县以
354	2004	3	4	3	E14.5	000.0	000.0	000.0	I10	B94.9	000.0	E14.5	81	县及县以
355	2004	1	4	3	E14.7	000.0	000.0	000.0	000.0	000.0	000.0	E14.7	67	市以上
356	2004	3	4	3	E14.1	E14.3	E14.7	000.0	000.0	000.0	000.0	E14.7	79	县及县以
357	2004	1	4	3	N19	E14.7	E14.3	E14.2	I10	000.0	000.0	E14.7	55	市以上
358	2004	3	4	3	E14.5	E14.3	E14.7	000.0	I10	M06.9	J42	E14.7	67	县及县以
359	2004	3	4	3	E14.9	000.0	000.0	000.0	000.0	000.0	000.0	E14.9	48	县及县以
360	2004	3	4	3	E14.9	000.0	000.0	000.0	000.0	000.0	000.0	E14.9	53	县及县以
361	2004	4	4	3	E14.9	000.0	000.0	000.0	G03.9	000.0	000.0	E14.9	56	县及县以
362	2004	3	4	3	E14.9	000.0	000.0	000.0	000.0	000.0	000.0	E14.9	72	县及县以
363	2004	4	4	3	E14.9	000.0	000.0	000.0	M06.9	000.0	000.0	E14.9	73	县及县以
364	2004	3	4	3	E14.9	000.0	000.0	000.0	000.0	000.0	000.0	E14.9	73	县及县以
365	2004	3	4	3	E14.9	000.0	000.0	000.0	000.0	000.0	000.0	E14.9	73	县及县以
366	2004	3	4	3	E14.9	000.0	000.0	000.0	000.0	000.0	000.0	E14.9	76	县及县以
367	2004	3	4	3	E14.9	000.0	000.0	000.0	S72.0	K76.8	000.0	E14.9	78	县及县以
368	2004	3	4	3	E14.9	000.0	000.0	000.0	000.0	000.0	000.0	E14.9	79	县及县以
369	2004	3	4	3	E14.9	000.0	000.0	000.0	M54.3	M51.2	000.0	E14.9	80	县及县以
370	2004	3	4	3	E14.9	000.0	000.0	000.0	000.0	000.0	000.0	E14.9	80	县及县以
371	2004	4	4	3	E14.9	000.0	000.0	000.0	000.0	000.0	000.0	E14.9	80	县及县以
372	2004	4	4	3	E14.9	000.0	000.0	000.0	K80.1	D64.9	000.0	E14.9	83	县及县以
373	2004	3	4	3	E14.9	000.0	000.0	000.0	000.0	000.0	000.0	E14.9	85	县及县以
374	2004	1	4	3	E14.9	000.0	000.0	000.0	I10	000.0	000.0	E14.9	69	市以上
375	2004	4	4	3	E14.9	000.0	000.0	000.0	I10	000.0	000.0	E14.9	74	县及县以
376	2004	3	4	3	E14.9	000.0	000.0	000.0	I10	000.0	000.0	E14.9	75	县及县以
377	2004	4	4	3	E14.9	000.0	000.0	000.0	B37.8	K29.5	I10	E14.9	76	县及县以
378	2004	3	4	3	E14.9	000.0	000.0	000.0	I10	000.0	000.0	E14.9	77	县及县以
379	2004	3	4	3	E14.9	000.0	000.0	000.0	I10	K80.2	H25.9	E14.9	78	县及县以
380	2004	4	4	6	E14.9	000.0	000.0	000.0	I10	000.0	000.0	E14.9	94	县及县以
381	2004	3	4	3	E14.9	000.0	000.0	000.0	J42	I27.9	I10	E14.9	78	县及县以
382	2004	3	4	1	J96.9	I50.9	I61.9	E14.9	I10	000.0	000.0	E14.9	68	县及县以
383	2004	4	4	1	J98.4	L89	F03	000.0	E14.9	000.0	000.0	F03	84	县及县以
384	2004	3	4	3	L89	F03	000.0	000.0	E14.9	I10	000.0	F03	82	县及县以
385	2004	3	4	1	J98.4	G31.9	000.0	000.0	E14.9	000.0	000.0	G31.9	71	县及县以
386	2004	3	4	3	J98.4	F03	G31.9	000.0	I10	E14.9	000.0	G31.9	75	县及县以
387	2004	3	4	3	I00	000.0	000.0	000.0	E14.9	I10	000.0	I00	75	县及县以
388	2004	1	4	1	I63.4	I05.0	I09.9	000.0	E11.9	I10	000.0	I05.0	61	市以上
389	2004	3	4	1	I49.1	I49.9	I05.2	I09.9	J45.9	E11.9	000.0	I09.9	74	县及县以
390	2004	3	4	3	I11.9	I10	000.0	000.0	E14.9	000.0	000.0	I11.9	79	县及县以
391	2004	3	4	3	I11.9	I10	000.0	000.0	E14.9	E14.2	000.0	I11.9	81	县及县以
392	2004	3	4	3	I11.9	I10	000.0	000.0	E14.9	E14.2	000.0	I11.9	81	县及县以
393	2004	4	4	3	I11.9	I10	000.0	000.0	E14.9	000.0	000.0	I11.9	89	县及县以
394	2004	3	4	1	I21.9	I10	000.0	000.0	K52.9	E14.9	J42	I21.9	80	县及县以
395	2004	3	4	3	I21.9	I10	000.0	000.0	E14.9	000.0	000.0	I21.9	81	县及县以
396	2004	1	4	2	I50.9	I25.1	I10	000.0	E14.9	000.0	000.0	I25.1	63	市以上
397	2004	3	4	1	I46.1	I48	I25.1	I10	E11.9	K76.8	J18.9	I25.1	77	县及县以
398	2004	3	4	3	J98.4	I25.1	000.0	000.0	I10	I69.3	E14.9	I25.1	84	县及县以
399	2004	3	4	1	J94.8	J98.4	I25.1	000.0	E11.9	E77.8	000.0	I25.1	92	县及县以
400	2004	3	4	3	I25.1	000.0	000.0	000.0	N41.9	E14.9	000.0	I25.1	92	县及县以
401	2004	1	4	2	J96.9	E87.5	N19	I44.1	I10	E14.9	000.0	I44.1	67	市以上
402	2004	1	4	3	I61.9	I10	000.0	000.0	E14.9	000.0	000.0	I61.9	67	市以上
403	2004	3	4	1	I61.9	I10	000.0	000.0	E11.9	000.0	000.0	I61.9	70	县及县以
404	2004	3	4	3	I61.9	I10	000.0	000.0	E14.9	I25.1	K74.1	I61.9	70	县及县以
405	2004	3	4	1	I61.9	I10	000.0	000.0	E11.9	S72.0	000.0	I61.9	81	县及县以
406	2004	1	4	1	I63.4	I10	000.0	000.0	I25.1	E11.9	N12	I63.4	63	市以上
407	2004	3	4	3	J98.4	I63.9	I10	000.0	E14.9	000.0	000.0	I63.9	57	县及县以
408	2004	3	4	3	I63.9	I10	000.0	000.0	F03	E14.9	000.0	I63.9	68	县及县以
409	2004	3	4	3	I63.9	I10	000.0	000.0	E14.9	000.0	000.0	I63.9	74	县及县以
410	2004	3	4	1	J98.4	I63.9	I25.1	I10	I49	E11.9	000.0	I63.9	78	县及县以
411	2004	3	4	3	I63.9	I10	000.0	000.0	B94.9	E14.9	000.0	I63.9	78	县及县以
412	2004	1	4	3	I63.9	I10	000.0	000.0	E14.9	000.0	000.0	I63.9	80	市以上
413	2004	3	4	3	I64	I10	000.0	000.0	E14.9	000.0	000.0	I64	68	县及县以
414	2004	4	4	3	I64	000.0	000.0	000.0	E14.9	F03	000.0	I64	77	县及县以
415	2004	3	4	3	I64	I10	000.0	000.0	E14.9	000.0	000.0	I64	79	县及县以
416	2004	5	4	3	I64	I10	000.0	000.0	E14.9	000.0	000.0	I64	82	县及县以
417	2004	3	4	3	I64	I10	000.0	000.0	I25.1	E14.9	000.0	I64	84	县及县以
418	2004	3	4	3	L89	I69.1	I10	000.0	E14.9	C20	000.0	I69.1	71	县及县以
419	2004	3	4	3	I69.1	I10	000.0	000.0	E14.9	000.0	000.0	I69.1	75	县及县以
420	2004	3	4	3	I69.3	I10	000.0	000.0	E14.9	000.0	000.0	I69.3	66	县及县以
421	2004	3	4	4	I69.3	I10	000.0	000.0	E11.9	I25.1	F03	I69.3	72	县及县以
422	2004	3	4	1	I69.3	000.0	000.0	000.0	E14.9	000.0	000.0	I69.3	78	县及县以
423	2004	3	4	3	I69.4	I10	000.0	000.0	E14.9	000.0	000.0	I69.4	74	县及县以
424	2004	3	4	3	I69.4	I10	000.0	000.0	E14.9	000.0	000.0	I69.4	82	县及县以
425	2004	3	4	1	R57.8	J98.4	J42	000.0	I10	E11.9	F03	J42	87	县及县以
426	2004	3	4	6	J98.4	J43.9	J44.8	000.0	I10	I25.1	E11.9	J44.8	92	县及县以
427	2004	3	4	3	I27.9	J43.9	J44.8	000.0	E14.9	000.0	000.0	J44.8	50	县及县以
428	2004	3	4	1	R96.1	J45.9	000.0	000.0	E14.9	I10	F20.9	J45.9	52	县及县以
429	2004	4	4	3	E87.8	R50.9	K92.0	K29.5	E14.9	B90.9	000.0	K29.5	61	县及县以
430	2004	1	4	2	J96.9	K56.7	000.0	000.0	K92.0	J45.9	E14.9	K56.7	77	市以上
431	2004	1	3	3	J98.4	K55.0	K56.7	000.0	I10	E14.9	000.0	K56.7	72	市以上
432	2004	3	4	3	K76.8	K74.1	000.0	000.0	E11.3	S72.8	V18.4	K74.1	75	县及县以
433	2004	3	4	1	R57.8	K80.1	000.0	000.0	I25.1	I10	E11.9	K80.1	75	县及县以
434	2004	1	4	3	K85	000.0	000.0	000.0	K80.2	E14.9	I10	K85	63	市以上
435	2004	3	4	3	R79.8	N19	I15.1	N03	E11.9	000.0	000.0	N03	74	县及县以
436	2004	3	5	1	S06.2	S02.1	V03.0	000.0	I10	E14.9	000.0	V03.0	82	县及县以
437	2004	1	4	3	S06.9	V14.4	000.0	000.0	E14.9	000.0	000.0	V14.4	73	市以上
438	2004	1	3	1	S06.9	V23.4	000.0	000.0	E14.9	000.0	000.0	V23.4	45	市以上
439	2004	3	5	3	S09.9	S22.3	V23.4	000.0	E14.9	000.0	000.0	V23.4	54	县及县以
440	2004	4	4	3	L89	S72.9	W01.0	000.0	E14.9	000.0	000.0	W01.0	64	县及县以
441	2004	4	4	3	S72.0	W01.0	000.0	000.0	J42	E14.9	H25.9	W01.0	80	县及县以
442	2004	3	4	3	L89	T02.8	W18.9	000.0	E14.3	000.0	000.0	W18.9	63	县及县以
443	2004	3	4	1	R09.2	T43.5	X61.0	000.0	E11.9	000.0	000.0	X61.0	81	县及县以
444	2004	6	6	3	S09.9	X80.0	000.0	000.0	E14.9	000.0	000.0	X80.0	72	县及县以
445	2004	3	4	3	T93.1	Y86	000.0	000.0	E14.9	I10	F03	Y86	82	县及县以
446	2005	1	3	3	K92.2	K74.1	B18.1	000.0	E14.2	000.0	000.0	B18.1	42	市以上
447	2005	1	4	3	K74.1	B94.9	000.0	000.0	E14.9	000.0	000.0	B94.9	73	市以上
448	2005	3	4	3	R18	K74.1	B94.9	000.0	E14.9	I10	000.0	B94.9	74	县及县以
449	2005	3	4	3	C15.9	000.0	000.0	000.0	I69.4	I10	E14.9	C15.9	69	县及县以
450	2005	1	2	3	C16.0	000.0	000.0	000.0	E14.9	000.0	000.0	C16.0	53	市以上
451	2005	1	2	1	C78.0	C16.3	000.0	000.0	E14.9	000.0	000.0	C16.3	71	市以上
452	2005	3	4	3	C16.9	000.0	000.0	000.0	E14.9	D64	000.0	C16.9	72	县及县以
453	2005	3	2	3	C16.9	000.0	000.0	000.0	K25.7	E14.9	000.0	C16.9	77	县及县以
454	2005	3	2	1	K72.9	C78.7	C18.6	000.0	I10	E14.9	000.0	C18.6	81	县及县以
455	2005	3	2	3	C18.7	000.0	000.0	000.0	E14.9	K80.1	000.0	C18.7	85	县及县以
456	2005	1	4	3	C22.9	000.0	000.0	000.0	E14.9	000.0	000.0	C22.9	61	市以上
457	2005	1	4	1	G93.8	C78.6	C22.9	000.0	E11.9	I10	000.0	C22.9	72	市以上
458	2005	3	4	3	C22.9	000.0	000.0	000.0	E14.9	I10	000.0	C22.9	74	县及县以
459	2005	1	4	1	J94.8	E87.8	C78.0	C24.0	E11.9	000.0	000.0	C24.0	56	市以上
460	2005	1	4	1	R57.1	K92.2	C25.0	000.0	B18.1	E11.9	000.0	C25.0	47	市以上
461	2005	1	4	3	C25.0	000.0	000.0	000.0	E14.9	000.0	000.0	C25.0	70	市以上
462	2005	1	4	1	N19	C25.0	000.0	000.0	E11.9	000.0	000.0	C25.0	73	市以上
463	2005	1	4	3	C25.0	000.0	000.0	000.0	E14.9	I10	000.0	C25.0	66	市以上
464	2005	3	4	1	C25.0	000.0	000.0	000.0	E11.9	I10	000.0	C25.0	71	县及县以
465	2005	3	4	1	J96.9	I64	I10	C25.0	E14.9	000.0	000.0	C25.0	79	县及县以
466	2005	3	4	3	C25.1	000.0	000.0	000.0	E14.9	N20.0	000.0	C25.1	63	县及县以
467	2005	3	4	1	C79.8	C25.9	000.0	000.0	E14.9	000.0	000.0	C25.9	72	县及县以
468	2005	1	2	1	J96.9	J18.2	C34.3	000.0	E11.9	000.0	000.0	C34.3	64	市以上
469	2005	1	4	3	C78.7	C34.3	000.0	000.0	I10	E11.9	000.0	C34.3	56	市以上
470	2005	1	4	3	C34.9	000.0	000.0	000.0	E14.9	000.0	000.0	C34.9	68	市以上
471	2005	1	2	1	J98.4	C34.9	000.0	000.0	E11.9	I10	000.0	C34.9	73	市以上
472	2005	1	2	1	C79.8	C50.9	000.0	000.0	E11.9	000.0	000.0	C50.9	57	市以上
473	2005	1	4	1	C56	000.0	000.0	000.0	I10	E14.9	000.0	C56	83	市以上
474	2005	3	4	1	N19	C67.9	000.0	000.0	I10	E11.9	000.0	C67.9	74	县及县以
475	2005	1	2	1	J96.9	I64	C90.0	000.0	E14.9	I10	I25.1	C90.0	66	市以上
476	2005	3	4	1	C78.0	C91.0	000.0	000.0	E11.9	000.0	000.0	C91.0	68	县及县以
477	2005	3	4	1	R50.9	A41.9	C93.9	000.0	E14.9	K74.1	D73.1	C93.9	63	县及县以
478	2005	1	2	1	J18.2	C79.2	C18.9	C97	E14.9	C73	000.0	C97	76	市以上
479	2005	1	4	3	K56.7	D48	000.0	000.0	I10	E14.9	J44.8	D48	82	市以上
480	2005	2	4	3	E10.0	000.0	000.0	000.0	I10	000.0	000.0	E10.0	62	市以上
481	2005	1	4	2	J96.9	N19	E10.2	000.0	000.0	000.0	000.0	E10.2	36	市以上
482	2005	1	4	1	L89	E77.8	E10.7	000.0	000.0	000.0	000.0	E10.7	47	市以上
483	2005	3	4	2	E11.1	000.0	000.0	000.0	000.0	000.0	000.0	E11.1	43	县及县以
484	2005	3	4	3	E11.3	000.0	000.0	000.0	000.0	000.0	000.0	E11.3	82	县及县以
485	2005	4	4	6	J18.9	E11.8	000.0	000.0	J42	000.0	000.0	E11.8	63	县及县以
486	2005	3	4	1	L89	E11.9	000.0	000.0	T93.1	W01.0	G31.9	E11.9	82	县及县以
487	2005	3	4	8	R96.1	E11.9	000.0	000.0	I10	000.0	000.0	E11.9	72	县及县以
488	2005	3	4	3	E11.9	000.0	000.0	000.0	I10	000.0	000.0	E11.9	62	县及县以
489	2005	3	4	3	E11.9	000.0	000.0	000.0	I10	000.0	000.0	E11.9	88	县及县以
490	2005	1	4	3	E11.9	000.0	000.0	000.0	I49.1	000.0	000.0	E11.9	63	市以上
491	2005	3	4	1	J18.9	E11.9	000.0	000.0	I69.3	I10	000.0	E11.9	71	县及县以
492	2005	4	4	3	E14.0	000.0	000.0	000.0	I10	000.0	000.0	E14.0	79	县及县以
493	2005	1	4	3	E14.1	000.0	000.0	000.0	000.0	000.0	000.0	E14.1	47	市以上
494	2005	3	4	1	J18.9	E14.1	000.0	000.0	000.0	000.0	000.0	E14.1	67	县及县以
495	2005	1	4	3	E14.1	000.0	000.0	000.0	I10	000.0	000.0	E14.1	52	市以上
496	2005	3	4	3	I63.9	E14.1	000.0	000.0	000.0	000.0	000.0	E14.1	73	县及县以
497	2005	3	4	3	N19	E14.2	000.0	000.0	000.0	000.0	000.0	E14.2	55	县及县以
498	2005	1	4	3	N19	N28.9	E14.2	000.0	000.0	000.0	000.0	E14.2	67	市以上
499	2005	3	4	3	N19	E14.2	000.0	000.0	000.0	000.0	000.0	E14.2	73	县及县以
500	2005	1	4	3	E14.2	000.0	000.0	000.0	H25.9	000.0	000.0	E14.2	74	市以上
501	2005	3	4	3	R18	N19	E14.2	000.0	I10	C34.9	R16.2	E14.2	72	县及县以
502	2005	3	4	3	N19	E14.2	000.0	000.0	N81.4	I10	F03	E14.2	73	县及县以
503	2005	3	4	3	E14.2	000.0	000.0	000.0	I10	000.0	000.0	E14.2	86	县及县以
504	2005	3	4	1	N19	E14.2	000.0	000.0	I61.9	I10	000.0	E14.2	70	县及县以
505	2005	3	4	3	E14.4	000.0	000.0	000.0	I69.3	000.0	000.0	E14.4	76	县及县以
506	2005	4	4	3	E14.5	000.0	000.0	000.0	000.0	000.0	000.0	E14.5	87	县及县以
507	2005	4	4	1	J98.4	E14.5	000.0	000.0	I69.4	I10	F03	E14.5	87	县及县以
508	2005	3	4	3	E14.0	E14.1	E14.7	000.0	000.0	000.0	000.0	E14.7	68	县及县以
509	2005	3	4	1	R09.0	E14.1	E14.2	E14.7	I25.1	I10	B94.9	E14.7	67	县及县以
510	2005	3	4	3	N08.3	I79.2	E14.7	000.0	000.0	000.0	000.0	E14.7	54	县及县以
511	2005	3	4	3	E14.7	000.0	000.0	000.0	B94.9	K74.1	R17	E14.7	78	县及县以
512	2005	2	4	3	E14.8	000.0	000.0	000.0	I10	000.0	000.0	E14.8	76	市以上
513	2005	3	4	6	L89	E14.8	000.0	000.0	I10	000.0	000.0	E14.8	83	县及县以
514	2005	3	4	3	E14.9	000.0	000.0	000.0	D64	D89.9	000.0	E14.9	72	县及县以
515	2005	4	4	3	E14.9	000.0	000.0	000.0	000.0	000.0	000.0	E14.9	72	县及县以
516	2005	3	4	3	E14.9	000.0	000.0	000.0	000.0	000.0	000.0	E14.9	75	县及县以
517	2005	3	4	3	E14.9	000.0	000.0	000.0	K76.8	000.0	000.0	E14.9	81	县及县以
518	2005	3	4	3	E14.9	000.0	000.0	000.0	000.0	000.0	000.0	E14.9	84	县及县以
519	2005	3	4	1	J98.4	E14.9	000.0	000.0	I10	I69.1	000.0	E14.9	64	县及县以
520	2005	3	4	3	E14.9	000.0	000.0	000.0	I10	000.0	000.0	E14.9	76	县及县以
521	2005	3	4	3	E14.9	000.0	000.0	000.0	I10	000.0	000.0	E14.9	77	县及县以
522	2005	3	4	3	E14.9	000.0	000.0	000.0	I10	I51.9	000.0	E14.9	79	县及县以
523	2005	3	4	3	E14.9	000.0	000.0	000.0	I10	K25.7	000.0	E14.9	79	县及县以
524	2005	3	4	3	E14.9	000.0	000.0	000.0	I10	H54.0	000.0	E14.9	84	县及县以
525	2005	4	4	6	E14.9	000.0	000.0	000.0	I10	J42	000.0	E14.9	87	县及县以
526	2005	3	4	2	L89	E14.9	000.0	000.0	I25.1	000.0	000.0	E14.9	83	县及县以
527	2005	2	4	3	T14.9	X82.9	F32.9	000.0	E14.9	000.0	000.0	F32.9	49	市以上
528	2005	3	4	3	G20	000.0	000.0	000.0	E14.9	K80.2	N41.9	G20	60	县及县以
529	2005	3	4	1	I48	I09.9	000.0	000.0	E14.9	000.0	000.0	I09.9	59	县及县以
530	2005	4	4	1	R96.1	I10	000.0	000.0	E14.9	000.0	000.0	I10	81	县及县以
531	2005	3	4	1	J98.4	I50.1	I11.9	I10	E11.2	000.0	000.0	I11.9	70	县及县以
532	2005	3	4	3	I11.9	I10	000.0	000.0	E14.9	000.0	000.0	I11.9	82	县及县以
533	2005	1	4	1	I50.1	J98.4	I20.0	I10	E11.9	000.0	000.0	I20.0	48	市以上
534	2005	3	4	1	I44.2	I21.1	I25.1	000.0	E10.9	000.0	000.0	I21.1	52	县及县以
535	2005	3	4	2	I21.9	I51.9	000.0	000.0	E14.9	000.0	000.0	I21.9	64	县及县以
536	2005	3	4	1	J98.4	I21.9	I25.1	I10	S22.9	W18.0	E14.9	I21.9	86	县及县以
537	2005	2	4	1	I24.8	I25.1	000.0	000.0	E11.5	000.0	000.0	I24.8	71	市以上
538	2005	3	4	2	R96.0	I25.1	000.0	000.0	E11.9	000.0	000.0	I25.1	94	县及县以
539	2005	3	4	8	I50.9	I25.1	I10	000.0	E11.9	J42	000.0	I25.1	64	县及县以
540	2005	3	5	8	I46.1	I25.1	000.0	000.0	E14.9	000.0	000.0	I25.1	64	县及县以
541	2005	3	4	1	I25.1	000.0	000.0	000.0	E14.9	K52.9	000.0	I25.1	74	县及县以
542	2005	1	4	2	I25.1	I10	000.0	000.0	E11.9	J06.9	E87.8	I25.1	76	市以上
543	2005	3	4	1	I25.1	I10	000.0	000.0	N08.3	E11.2	000.0	I25.1	76	县及县以
544	2005	3	4	3	I25.1	000.0	000.0	000.0	E14.9	I63.9	000.0	I25.1	76	县及县以
545	2005	2	4	3	I48	I25.1	I10	000.0	E11.9	J42	000.0	I25.1	79	市以上
546	2005	1	4	2	I25.2	I25.1	000.0	000.0	E11.9	J98.4	000.0	I25.1	84	市以上
547	2005	1	4	1	I20.9	I48	I25.1	I10	J44.8	E11.9	K92.2	I25.1	84	市以上
548	2005	4	4	1	I48	I25.1	I10	000.0	E14.9	000.0	000.0	I25.1	91	县及县以
549	2005	3	5	2	I46.1	000.0	000.0	000.0	E14.9	000.0	000.0	I46.1	69	县及县以
550	2005	3	5	2	I46.1	000.0	000.0	000.0	I10	E14.9	000.0	I46.1	71	县及县以
551	2005	3	4	1	J94.8	J98.4	I48	000.0	I69.3	E14.9	I10	I48	88	县及县以
552	2005	3	4	3	I61.9	I10	000.0	000.0	E14.9	000.0	000.0	I61.9	38	县及县以
553	2005	3	4	3	I61.9	I10	000.0	000.0	E14.2	000.0	000.0	I61.9	74	县及县以
554	2005	3	4	1	I61.9	000.0	000.0	000.0	E11.9	000.0	000.0	I61.9	81	县及县以
555	2005	1	4	3	I61.9	I10	000.0	000.0	E14.9	000.0	000.0	I61.9	82	市以上
556	2005	3	4	1	J98.4	I63.0	I10	000.0	E11.9	I80.3	000.0	I63.0	79	县及县以
557	2005	3	4	3	I63.3	I10	000.0	000.0	E14.1	000.0	000.0	I63.3	82	县及县以
558	2005	1	4	1	R57.1	K92.2	I63.4	I10	J18.9	K81.1	E14.9	I63.4	81	市以上
559	2005	2	4	1	R53	I63.9	I10	000.0	K92.2	E14.9	000.0	I63.9	71	市以上
560	2005	1	4	1	J96.9	J98.4	I63.9	I10	E11.9	000.0	000.0	I63.9	67	市以上
561	2005	1	4	1	J98.4	I63.9	I10	000.0	I25.1	E11.9	J93.9	I63.9	75	市以上
562	2005	3	4	1	I63.9	I10	000.0	000.0	C71.9	J44.8	E11.9	I63.9	75	县及县以
563	2005	3	4	1	J98.4	I63.9	000.0	000.0	E11.9	I49.5	000.0	I63.9	77	县及县以
564	2005	3	4	3	I63.9	I10	000.0	000.0	F03	E14.9	000.0	I63.9	78	县及县以
565	2005	3	4	1	I63.9	I10	000.0	000.0	E11.9	000.0	000.0	I63.9	83	县及县以
566	2005	3	4	3	I63.9	000.0	000.0	000.0	E14.9	N40	000.0	I63.9	85	县及县以
567	2005	3	4	2	J98.4	I63.9	000.0	000.0	E14.9	K80.2	I51.9	I63.9	86	县及县以
568	2005	3	4	8	R96.1	I64	I10	000.0	E14.0	I11.9	000.0	I64	73	县及县以
569	2005	3	4	3	I64	I10	000.0	000.0	E14.9	000.0	000.0	I64	66	县及县以
570	2005	4	4	3	I64	I10	000.0	000.0	E14.9	000.0	000.0	I64	70	县及县以
571	2005	3	4	3	I64	I10	000.0	000.0	K74.1	B94.9	E14.9	I64	70	县及县以
572	2005	3	4	3	I64	I10	000.0	000.0	E14.9	000.0	000.0	I64	72	县及县以
573	2005	3	4	1	I64	I10	000.0	000.0	I49.9	E11.9	I25.1	I64	77	县及县以
574	2005	4	4	3	I64	I10	000.0	000.0	E14.9	000.0	000.0	I64	78	县及县以
575	2005	3	4	1	I64	000.0	000.0	000.0	S72.3	W07.0	E11.9	I64	82	县及县以
576	2005	3	4	3	I64	I10	000.0	000.0	E14.9	I25.1	000.0	I64	84	县及县以
577	2005	3	4	3	I64	I10	000.0	000.0	E14.9	J42	000.0	I64	86	县及县以
578	2005	3	4	3	I69.3	000.0	000.0	000.0	E14.9	B94.9	000.0	I69.3	67	县及县以
579	2005	3	4	3	I69.3	I10	000.0	000.0	K80.2	E14.9	000.0	I69.3	72	县及县以
580	2005	3	4	3	I69.3	I10	000.0	000.0	E14.9	000.0	000.0	I69.3	79	县及县以
581	2005	3	4	3	I69.3	I10	000.0	000.0	E14.9	000.0	000.0	I69.3	83	县及县以
582	2005	3	4	3	I69.3	I10	000.0	000.0	I11.9	E14.9	000.0	I69.3	86	县及县以
583	2005	3	4	6	I69.3	000.0	000.0	000.0	E14.9	000.0	000.0	I69.3	89	县及县以
584	2005	3	4	3	I69.4	I10	000.0	000.0	E14.9	000.0	000.0	I69.4	77	县及县以
585	2005	1	4	3	G93.5	I69.4	I10	000.0	E14.9	000.0	000.0	I69.4	81	市以上
586	2005	3	4	3	J98.4	J42	000.0	000.0	E14.9	000.0	000.0	J42	83	县及县以
587	2005	3	4	3	J98.4	J42	000.0	000.0	I10	E14.9	I69.3	J42	82	县及县以
588	2005	3	4	1	J98.4	J42	000.0	000.0	F03	E14.9	I10	J42	86	县及县以
589	2005	3	4	8	J42	000.0	000.0	000.0	I25.1	I10	E11.2	J42	76	县及县以
590	2005	3	4	3	J42	000.0	000.0	000.0	I64	I10	E14.9	J42	87	县及县以
591	2005	1	4	3	J98.4	J43.9	J44.8	000.0	E14.9	I10	000.0	J44.8	62	市以上
592	2005	3	4	3	J44.8	000.0	000.0	000.0	I10	E14.9	000.0	J44.8	87	县及县以
593	2005	3	4	3	J98.4	I27.9	J43.9	J44.8	E14.9	I10	000.0	J44.8	78	县及县以
594	2005	4	4	4	I27.9	J43.9	J44.8	000.0	E14.9	000.0	000.0	J44.8	83	县及县以
595	2005	3	4	3	I27.9	J43.9	J44.8	000.0	E14.2	I10	000.0	J44.8	84	县及县以
596	2005	3	4	3	J43.9	J44.8	000.0	000.0	T93.1	E14.9	Y86	J44.8	83	县及县以
597	2005	3	4	1	R09.2	J94.8	000.0	000.0	E14.9	I10	I25.1	J94.8	84	县及县以
598	2005	1	4	3	K81.0	000.0	000.0	000.0	I10	E14.9	000.0	K81.0	84	市以上
599	2005	1	4	1	J98.4	K82.0	K83.0	000.0	K74.1	B94.9	E14.9	K83.0	72	市以上
600	2005	4	4	3	D62	K92.2	000.0	000.0	F03	E14.9	H54.0	K92.2	85	县及县以
601	2005	1	4	3	J98.4	N00	000.0	000.0	I77.6	E14.9	I10	N00	62	市以上
602	2005	3	4	3	N19	N03	000.0	000.0	E14.9	000.0	000.0	N03	73	县及县以
603	2005	4	4	3	N19	N03	000.0	000.0	E14.9	I12.9	000.0	N03	42	县及县以
604	2005	3	4	3	N05.9	000.0	000.0	000.0	K40.9	I10	E14.9	N05.9	72	县及县以
605	2005	4	5	8	S06.9	V13.4	000.0	000.0	E14.9	000.0	000.0	V13.4	75	县及县以
606	2005	3	4	3	S06.0	W01.0	000.0	000.0	K80.1	I10	E14.9	W01.0	75	县及县以
607	2005	3	4	3	S72.9	W07.0	000.0	000.0	E14.9	000.0	000.0	W07.0	90	县及县以
608	2005	3	4	1	K92.2	K31.9	T38.8	Y42.8	E14.9	M06.9	I25.1	Y42.8	63	县及县以
609	2006	3	4	3	A15.7	000.0	000.0	000.0	I10	E14.9	000.0	A15.7	81	县及县以
610	2006	3	4	1	K92.0	K76.6	K74.1	B94.9	K25.1	E11.9	000.0	B94.9	82	县及县以
611	2006	1	4	1	K92.2	K76.6	K74.1	B94.9	E11.9	D73.9	D69.6	B94.9	61	市以上
612	2006	1	2	3	C15.9	000.0	000.0	000.0	E14.9	000.0	000.0	C15.9	58	市以上
613	2006	3	4	1	I63.9	C16.3	000.0	000.0	E11.9	I10	J42	C16.3	74	县及县以
614	2006	2	2	1	T17.9	J98.4	C16.9	000.0	I10	E11.9	H25.9	C16.9	77	市以上
615	2006	3	2	3	C19	000.0	000.0	000.0	I10	E14.9	I11.9	C19	73	县及县以
616	2006	1	2	3	C20	000.0	000.0	000.0	E14.9	000.0	000.0	C20	61	市以上
617	2006	1	2	3	C22.9	000.0	000.0	000.0	E14.9	I10	C17.9	C22.9	54	市以上
618	2006	1	4	1	C78.6	C22.9	000.0	000.0	I10	E11.9	B94.9	C22.9	63	市以上
619	2006	2	2	1	J18.2	C24.0	000.0	000.0	E11.9	I10	000.0	C24.0	78	市以上
620	2006	1	2	3	C25.1	000.0	000.0	000.0	I10	E14.9	E05.9	C25.1	51	市以上
621	2006	1	2	3	C25.9	000.0	000.0	000.0	E14.9	B94.9	000.0	C25.9	71	市以上
622	2006	3	4	1	J98.4	C25.9	000.0	000.0	E11.9	I10	000.0	C25.9	87	县及县以
623	2006	3	4	1	J98.4	C79.5	C34.0	000.0	I10	I25.1	E11.9	C34.0	78	县及县以
624	2006	1	4	1	J18.2	C34.0	000.0	000.0	I10	E11.9	000.0	C34.0	82	市以上
625	2006	1	4	1	J98.4	C79.8	C34.1	000.0	E11.9	000.0	000.0	C34.1	53	市以上
626	2006	3	4	1	G93.1	J94.8	C34.1	000.0	I10	E14.9	000.0	C34.1	71	县及县以
627	2006	3	3	2	G93.5	C79.3	C34.3	000.0	E14.9	000.0	000.0	C34.3	53	县及县以
628	2006	3	4	3	C34.3	000.0	000.0	000.0	J42	K80.1	E14.9	C34.3	83	县及县以
629	2006	1	4	3	C34.3	000.0	000.0	000.0	E14.9	I10	000.0	C34.3	76	市以上
630	2006	1	4	1	C34.3	000.0	000.0	000.0	E11.9	I10	I25.1	C34.3	80	市以上
631	2006	3	4	1	C34.3	000.0	000.0	000.0	J42	I10	E14.9	C34.3	86	县及县以
632	2006	3	4	1	C78.0	C34.9	000.0	000.0	E11.9	I10	000.0	C34.9	85	县及县以
633	2006	3	4	1	J18.2	C34.9	000.0	000.0	E14.9	I10	000.0	C34.9	85	县及县以
634	2006	1	4	1	K72.9	C78.7	C34.9	000.0	I12.0	E11.9	I25.1	C34.9	76	市以上
635	2006	1	4	1	C38.4	000.0	000.0	000.0	I63.9	E14.9	I10	C38.4	76	市以上
636	2006	1	2	3	C53.9	000.0	000.0	000.0	E14.9	000.0	000.0	C53.9	61	市以上
637	2006	1	4	1	C54.1	000.0	000.0	000.0	I10	I69.3	E14.9	C54.1	83	市以上
638	2006	3	4	3	C56	000.0	000.0	000.0	I10	E14.9	000.0	C56	46	县及县以
639	2006	1	2	3	C64	000.0	000.0	000.0	E14.9	I10	N20.0	C64	63	市以上
640	2006	1	2	3	C71.9	000.0	000.0	000.0	E14.9	000.0	000.0	C71.9	65	市以上
641	2006	2	4	3	C78.0	C80	000.0	000.0	E14.9	000.0	000.0	C80	58	市以上
642	2006	1	2	3	C85.9	000.0	000.0	000.0	E14.9	000.0	000.0	C85.9	61	市以上
643	2006	3	2	3	J98.4	C92.0	000.0	000.0	I10	G30.9	E11.9	C92.0	71	县及县以
644	2006	4	4	3	D34	000.0	000.0	000.0	I10	E14.9	W01.0	D34	83	县及县以
645	2006	3	4	1	J98.4	D38.1	000.0	000.0	E11.9	I10	I49.5	D38.1	75	县及县以
646	2006	3	5	1	K92.0	D48	000.0	000.0	D64.9	I10	E11.9	D48	83	县及县以
647	2006	3	4	1	K92.2	D64.9	000.0	000.0	I10	E11.9	000.0	D64.9	81	县及县以
648	2006	1	4	3	N19	E10.2	000.0	000.0	F20.9	000.0	000.0	E10.2	38	市以上
649	2006	1	4	3	N19	E11.0	000.0	000.0	000.0	000.0	000.0	E11.0	53	市以上
650	2006	3	4	1	J98.4	E11.0	000.0	000.0	E87.8	L89	000.0	E11.0	79	县及县以
651	2006	3	4	3	E11.0	000.0	000.0	000.0	I10	000.0	000.0	E11.0	79	县及县以
652	2006	3	5	1	J96.9	J18.9	E11.0	000.0	I49	J42	C34.3	E11.0	88	县及县以
653	2006	1	4	1	E11.0	000.0	000.0	000.0	I63.9	J98.4	000.0	E11.0	70	市以上
654	2006	3	4	3	E11.0	000.0	000.0	000.0	I69.4	I10	000.0	E11.0	73	县及县以
655	2006	3	4	1	R53	N19	E11.2	000.0	F03	K74.1	000.0	E11.2	75	县及县以
656	2006	3	4	1	L89	J98.4	E11.2	000.0	I69.4	000.0	000.0	E11.2	77	县及县以
657	2006	3	4	6	J98.4	E11.5	000.0	000.0	I25.1	000.0	000.0	E11.5	93	县及县以
658	2006	3	4	1	N39.0	N18.9	E11.7	000.0	I10	I25.1	000.0	E11.7	80	县及县以
659	2006	1	4	3	E11.8	000.0	000.0	000.0	000.0	000.0	000.0	E11.8	49	市以上
660	2006	3	4	1	I46.1	E11.8	000.0	000.0	I25.1	I10	000.0	E11.8	82	县及县以
661	2006	3	4	1	J98.4	G93.5	I61.9	E11.8	I10	I49	E87.6	E11.8	79	县及县以
662	2006	1	5	8	R96.1	E11.9	000.0	000.0	T93.1	D44.0	000.0	E11.9	86	市以上
663	2006	4	4	3	E11.9	000.0	000.0	000.0	000.0	000.0	000.0	E11.9	80	县及县以
664	2006	3	4	1	E11.9	000.0	000.0	000.0	I10	000.0	000.0	E11.9	61	县及县以
665	2006	4	4	3	E11.9	000.0	000.0	000.0	K80.5	I10	000.0	E11.9	82	县及县以
666	2006	3	4	2	E14.0	000.0	000.0	000.0	000.0	000.0	000.0	E14.0	78	县及县以
667	2006	3	4	3	E14.0	000.0	000.0	000.0	000.0	000.0	000.0	E14.0	78	县及县以
668	2006	4	4	3	E14.0	000.0	000.0	000.0	000.0	000.0	000.0	E14.0	85	县及县以
669	2006	3	4	3	E14.0	000.0	000.0	000.0	B90.9	I10	000.0	E14.0	83	县及县以
670	2006	3	4	3	E14.1	000.0	000.0	000.0	I10	M06.9	H54.0	E14.1	54	县及县以
671	2006	1	4	3	N19	E14.1	000.0	000.0	C20	I10	I25.1	E14.1	69	市以上
672	2006	3	4	3	N19	E14.2	000.0	000.0	G31.9	000.0	000.0	E14.2	65	县及县以
673	2006	3	4	3	N19	E14.2	000.0	000.0	000.0	000.0	000.0	E14.2	66	县及县以
674	2006	3	4	3	E14.2	000.0	000.0	000.0	B18.1	000.0	000.0	E14.2	76	县及县以
675	2006	3	4	3	N19	E14.2	000.0	000.0	I10	000.0	000.0	E14.2	41	县及县以
676	2006	1	4	1	N19	E14.2	000.0	000.0	I10	000.0	000.0	E14.2	48	市以上
677	2006	1	4	3	E14.2	000.0	000.0	000.0	I10	I11.9	000.0	E14.2	56	市以上
678	2006	3	4	3	N19	E14.2	000.0	000.0	J42	M10.9	I10	E14.2	60	县及县以
679	2006	3	4	3	N19	E14.2	000.0	000.0	I10	000.0	000.0	E14.2	62	县及县以
680	2006	3	4	3	E14.2	000.0	000.0	000.0	I10	I11.9	000.0	E14.2	66	县及县以
681	2006	3	4	3	L89	E14.2	000.0	000.0	I10	G31.9	000.0	E14.2	72	县及县以
682	2006	3	4	3	N19	E14.2	000.0	000.0	I10	000.0	000.0	E14.2	73	县及县以
683	2006	3	4	3	N19	E14.2	000.0	000.0	I10	S72.9	000.0	E14.2	76	县及县以
684	2006	3	4	3	N18.9	N03	E14.2	000.0	J18.0	I10	000.0	E14.2	80	县及县以
685	2006	3	4	3	E14.2	000.0	000.0	000.0	I11.9	B94.9	000.0	E14.2	68	县及县以
686	2006	1	4	3	N18.9	E14.2	000.0	000.0	I11.9	B94.9	M10.9	E14.2	77	市以上
687	2006	3	4	3	N19	E14.2	000.0	000.0	I69.3	J42	I10	E14.2	81	县及县以
688	2006	3	4	3	E14.3	000.0	000.0	000.0	000.0	000.0	000.0	E14.3	64	县及县以
689	2006	3	4	3	E14.3	000.0	000.0	000.0	H40.9	000.0	000.0	E14.3	69	县及县以
690	2006	3	4	3	E14.3	000.0	000.0	000.0	I25.1	I10	000.0	E14.3	80	县及县以
691	2006	3	4	1	E14.4	000.0	000.0	000.0	000.0	000.0	000.0	E14.4	71	县及县以
692	2006	1	5	2	R53	A41.9	E14.5	000.0	I48	000.0	000.0	E14.5	85	市以上
693	2006	3	4	3	I51.9	E14.5	000.0	000.0	D48	000.0	000.0	E14.5	81	县及县以
694	2006	3	4	3	E14.7	000.0	000.0	000.0	000.0	000.0	000.0	E14.7	71	县及县以
695	2006	2	4	3	E14.7	000.0	000.0	000.0	I10	I25.1	000.0	E14.7	68	市以上
696	2006	2	4	6	E14.7	000.0	000.0	000.0	I10	000.0	000.0	E14.7	83	市以上
697	2006	3	4	3	E14.7	000.0	000.0	000.0	I25.1	J44.8	K80.1	E14.7	70	县及县以
698	2006	3	4	3	E14.8	000.0	000.0	000.0	I10	K74.1	000.0	E14.8	61	县及县以
699	2006	1	4	3	J18.9	E14.8	000.0	000.0	I10	000.0	000.0	E14.8	79	市以上
700	2006	3	6	3	R98	E14.9	000.0	000.0	000.0	000.0	000.0	E14.9	60	县及县以
701	2006	3	4	3	K27.9	E14.9	000.0	000.0	F20.9	000.0	000.0	E14.9	48	县及县以
702	2006	3	4	3	E14.9	000.0	000.0	000.0	B94.1	000.0	000.0	E14.9	51	县及县以
703	2006	3	4	3	E14.9	000.0	000.0	000.0	B94.9	000.0	000.0	E14.9	75	县及县以
704	2006	3	4	3	E14.9	000.0	000.0	000.0	000.0	000.0	000.0	E14.9	79	县及县以
705	2006	3	4	6	E14.9	000.0	000.0	000.0	T91.1	Y86	000.0	E14.9	87	县及县以
706	2006	3	4	3	R63.0	E14.9	000.0	000.0	I10	M50.9	000.0	E14.9	80	县及县以
707	2006	1	4	3	E14.9	000.0	000.0	000.0	B94.9	C16.9	I10	E14.9	72	市以上
708	2006	1	4	3	E14.9	000.0	000.0	000.0	I10	000.0	000.0	E14.9	75	市以上
709	2006	3	4	3	E14.9	000.0	000.0	000.0	K80.5	I10	000.0	E14.9	78	县及县以
710	2006	4	4	3	E14.9	000.0	000.0	000.0	I10	H54.0	000.0	E14.9	79	县及县以
711	2006	3	4	3	E14.9	000.0	000.0	000.0	I10	000.0	000.0	E14.9	79	县及县以
712	2006	3	4	3	L89	E14.9	000.0	000.0	I10	000.0	000.0	E14.9	81	县及县以
713	2006	3	4	2	I46.1	E14.9	000.0	000.0	I10	000.0	000.0	E14.9	70	县及县以
714	2006	3	4	8	I46.1	E14.9	000.0	000.0	I10	J42	000.0	E14.9	72	县及县以
715	2006	3	4	8	I46.1	E14.9	000.0	000.0	I10	000.0	000.0	E14.9	75	县及县以
716	2006	1	4	3	J98.4	E14.9	000.0	000.0	I51.9	000.0	000.0	E14.9	85	市以上
717	2006	3	4	1	L89	E14.9	000.0	000.0	J98.4	I63.9	000.0	E14.9	73	县及县以
718	2006	3	4	3	E14.9	000.0	000.0	000.0	S72.9	H26.9	W18.0	E14.9	57	县及县以
719	2006	4	5	6	R63.0	F03	000.0	000.0	E11.9	000.0	000.0	F03	96	县及县以
720	2006	3	4	3	F03	G31.9	000.0	000.0	I10	E14.9	000.0	G31.9	86	县及县以
721	2006	3	2	1	J98.4	I11.0	000.0	000.0	I69.1	E11.9	C20	I11.0	64	县及县以
722	2006	3	4	3	I51.9	I10	I11.9	000.0	E14.9	000.0	000.0	I11.9	69	县及县以
723	2006	3	4	9	I51.9	I10	I11.9	000.0	E14.0	000.0	000.0	I11.9	85	县及县以
724	2006	3	4	1	R09.0	I21.0	I25.1	I10	E11.9	E87.6	000.0	I21.0	74	县及县以
725	2006	3	4	1	I21.0	I25.1	I10	000.0	E11.9	000.0	000.0	I21.0	86	县及县以
726	2006	3	4	1	I21.0	I25.1	I10	000.0	E14.9	000.0	000.0	I21.0	86	县及县以
727	2006	1	4	2	R57.0	I21.9	I49.9	I25.1	E14.5	J96.9	J18.9	I21.9	81	市以上
728	2006	3	4	2	J81	I21.9	I25.1	000.0	E11.9	000.0	000.0	I21.9	72	县及县以
729	2006	1	4	1	I21.9	000.0	000.0	000.0	G20	I10	E11.9	I21.9	73	市以上
730	2006	3	4	2	I21.9	000.0	000.0	000.0	I10	E14.9	000.0	I21.9	74	县及县以
731	2006	3	4	1	I21.9	I25.1	I10	000.0	E14.9	000.0	000.0	I21.9	75	县及县以
732	2006	3	4	3	I21.9	I25.1	I10	000.0	E14.9	000.0	000.0	I21.9	78	县及县以
733	2006	3	4	3	I25.1	I10	000.0	000.0	E14.9	000.0	000.0	I25.1	53	县及县以
734	2006	3	4	3	I25.1	I10	000.0	000.0	E14.9	000.0	000.0	I25.1	59	县及县以
735	2006	3	4	3	I25.1	I10	000.0	000.0	E11.9	H40.9	000.0	I25.1	63	县及县以
736	2006	3	4	1	I46.1	I48	I25.1	000.0	E11.9	000.0	000.0	I25.1	76	县及县以
737	2006	3	4	3	I25.1	000.0	000.0	000.0	E14.0	I61.8	I48	I25.1	81	县及县以
738	2006	3	4	3	I25.1	000.0	000.0	000.0	I10	J42	E14.9	I25.1	82	县及县以
739	2006	3	4	1	J98.4	I25.1	I10	000.0	E11.9	I63.9	C67.9	I25.1	83	县及县以
740	2006	2	4	1	I50.9	I42.0	000.0	000.0	E11.9	J98.4	K74.1	I42.0	75	市以上
741	2006	3	4	2	I61.9	I10	000.0	000.0	E14.9	000.0	000.0	I61.9	64	县及县以
742	2006	2	4	3	I61.9	I10	000.0	000.0	E14.9	000.0	000.0	I61.9	67	市以上
743	2006	1	4	3	I61.9	I10	000.0	000.0	C16.0	E14.9	000.0	I61.9	67	市以上
744	2006	1	4	3	I61.9	I10	000.0	000.0	E14.9	000.0	000.0	I61.9	70	市以上
745	2006	3	4	3	I61.9	I10	000.0	000.0	E14.9	000.0	000.0	I61.9	73	县及县以
746	2006	3	4	3	I61.9	I10	000.0	000.0	E14.9	000.0	000.0	I61.9	80	县及县以
747	2006	3	4	3	I61.9	I10	000.0	000.0	E14.9	G41.9	000.0	I61.9	81	县及县以
748	2006	3	4	1	J96.9	I61.9	I10	000.0	E11.9	G40.8	D69.6	I61.9	83	县及县以
749	2006	3	4	3	I63.9	I10	000.0	000.0	E14.9	000.0	000.0	I63.9	54	县及县以
750	2006	3	4	3	I63.9	000.0	000.0	000.0	I25.1	I48	E14.9	I63.9	58	县及县以
751	2006	3	4	3	L89	I63.9	I10	000.0	E14.9	000.0	000.0	I63.9	65	县及县以
752	2006	1	4	1	G93.5	I63.9	I10	000.0	E11.9	J42	000.0	I63.9	77	市以上
753	2006	3	4	3	I63.9	I10	000.0	000.0	E14.9	000.0	000.0	I63.9	77	县及县以
754	2006	3	4	3	I63.9	I10	000.0	000.0	G40.8	E78.5	E14.9	I63.9	77	县及县以
755	2006	1	4	1	I63.9	I10	000.0	000.0	E11.9	C50.9	000.0	I63.9	79	市以上
756	2006	3	4	3	I63.9	I10	000.0	000.0	E14.9	S72.9	W01.0	I63.9	82	县及县以
757	2006	3	4	3	I63.9	I10	000.0	000.0	E14.9	000.0	000.0	I63.9	83	县及县以
758	2006	3	4	4	I63.9	I10	000.0	000.0	E14.9	G31.9	I25.1	I63.9	84	县及县以
759	2006	3	4	1	I63.9	000.0	000.0	000.0	E14.0	K81.9	I25.1	I63.9	88	县及县以
760	2006	4	4	6	I64	I10	000.0	000.0	E14.9	000.0	000.0	I64	63	县及县以
761	2006	1	4	2	I64	I10	000.0	000.0	E14.9	000.0	000.0	I64	65	市以上
762	2006	3	4	3	I64	I10	000.0	000.0	E14.9	I00	000.0	I64	75	县及县以
763	2006	4	4	1	L89	I64	000.0	000.0	J98.4	E11.9	F03	I64	77	县及县以
764	2006	5	4	3	I64	I10	000.0	000.0	E14.9	000.0	000.0	I64	80	县及县以
765	2006	3	4	3	I64	I10	000.0	000.0	E14.9	Q79.9	000.0	I64	84	县及县以
766	2006	3	4	3	L89	I64	I10	000.0	E14.9	000.0	000.0	I64	85	县及县以
767	2006	5	5	3	I64	000.0	000.0	000.0	E14.9	000.0	000.0	I64	85	县及县以
768	2006	4	4	3	I64	I10	000.0	000.0	E14.9	000.0	000.0	I64	85	县及县以
769	2006	3	4	3	L89	I69.1	I10	000.0	E14.9	000.0	000.0	I69.1	69	县及县以
770	2006	3	4	1	R57.8	J98.4	I69.3	I10	E11.9	I25.1	L89	I69.3	80	县及县以
771	2006	3	4	3	I69.3	000.0	000.0	000.0	E14.9	000.0	000.0	I69.3	67	县及县以
772	2006	2	4	3	I69.3	I10	000.0	000.0	E14.9	000.0	000.0	I69.3	68	市以上
773	2006	3	4	1	J96.9	J18.9	I69.3	I10	I25.1	E14.9	000.0	I69.3	90	县及县以
774	2006	3	4	1	K92.0	K27.9	I69.4	I10	I25.1	E11.8	000.0	I69.4	63	县及县以
775	2006	3	4	1	I50.9	J98.4	I69.4	I10	E11.9	E46	G40.8	I69.4	81	县及县以
776	2006	3	4	3	L89	I69.4	I10	000.0	E14.9	J42	000.0	I69.4	81	县及县以
777	2006	4	4	3	I69.4	I10	000.0	000.0	E14.9	000.0	000.0	I69.4	81	县及县以
778	2006	3	4	1	R57.8	J98.4	J42	000.0	E11.1	E87.8	000.0	J42	73	县及县以
779	2006	1	4	2	J96.9	J42	000.0	000.0	I10	E14.9	000.0	J42	71	市以上
780	2006	3	4	3	J42	000.0	000.0	000.0	I25.1	E14.9	I64	J42	85	县及县以
781	2006	1	4	2	J96.9	J98.4	J43.9	J44.8	E11.9	I10	000.0	J44.8	62	市以上
782	2006	3	4	1	G93.1	J43.9	J44.8	000.0	E11.9	I10	C67.9	J44.8	65	县及县以
783	2006	3	5	2	J44.8	000.0	000.0	000.0	E14.9	I10	000.0	J44.8	75	县及县以
784	2006	1	5	8	R99	I27.9	J43.9	J44.8	B94.9	I10	E14.9	J44.8	77	市以上
785	2006	4	4	3	I27.9	J43.9	J44.8	000.0	E14.9	000.0	000.0	J44.8	76	县及县以
786	2006	3	4	1	I27.9	J44.8	000.0	000.0	I10	E14.9	I49	J44.8	77	县及县以
787	2006	3	4	3	K56.6	000.0	000.0	000.0	E14.9	000.0	000.0	K56.6	75	县及县以
788	2006	1	4	1	R99	K65.9	000.0	000.0	E14.9	I10	N41	K65.9	78	市以上
789	2006	1	4	1	K72.9	K74.1	000.0	000.0	J98.4	L02.9	E14.9	K74.1	58	市以上
790	2006	3	4	3	K80.1	000.0	000.0	000.0	E14.9	I10	000.0	K80.1	64	县及县以
791	2006	3	4	1	J96.9	K75.0	K80.1	000.0	I25.1	E14.9	000.0	K80.1	81	县及县以
792	2006	2	4	1	J96.9	J94.8	K74.6	K80.5	E14.9	N19	000.0	K80.5	76	市以上
793	2006	4	4	3	K85	000.0	000.0	000.0	E14.9	I10	K80.2	K85	84	县及县以
794	2006	3	4	3	N19	N03	000.0	000.0	I10	E07.9	E14.9	N03	66	县及县以
795	2006	3	4	3	N41.1	000.0	000.0	000.0	I10	E14.9	000.0	N41.1	58	县及县以
796	2006	4	4	3	S32.8	W01.0	000.0	000.0	I10	E14.9	000.0	W01.0	80	县及县以
797	2006	3	4	3	L89	S72.1	W01.0	000.0	E14.9	I10	C44.4	W01.0	85	县及县以
798	2006	3	4	6	S72.0	W01.9	000.0	000.0	I10	E14.9	000.0	W01.9	66	县及县以
799	2006	1	4	1	J98.4	T02.9	W10.0	000.0	E11.9	I10	D64	W10.0	82	市以上
800	2006	3	4	1	G93.5	S06.8	W17.0	000.0	I10	E11.9	000.0	W17.0	72	县及县以
801	2006	6	6	3	T71	W69.8	000.0	000.0	E14.9	000.0	000.0	W69.8	76	县及县以
802	2006	1	3	3	R04.2	G40.5	T90.5	Y85	F20.9	E14.9	B18.1	Y85	47	市以上
803	2007	1	4	3	K72.9	K74.1	B18.1	000.0	E14.9	000.0	000.0	B18.1	54	市以上
804	2007	1	4	1	K76.1	K74.6	B18.1	000.0	I10	E11.9	C75.1	B18.1	84	市以上
805	2007	1	4	3	R18	K74.1	B94.9	000.0	E14.9	000.0	000.0	B94.9	72	市以上
806	2007	3	4	3	K74.1	B94.9	000.0	000.0	E11.9	J18.0	000.0	B94.9	76	县及县以
807	2007	1	4	3	K72.9	K74.1	B94.9	000.0	I10	E14.9	000.0	B94.9	72	市以上
808	2007	1	4	1	I50.9	N19	K74.6	B94.9	E11.9	B18.1	I10	B94.9	77	市以上
809	2007	1	4	3	R18	K74.1	B94.9	000.0	E14.9	I61.9	F32.9	B94.9	82	市以上
810	2007	3	4	3	C16.0	000.0	000.0	000.0	I10	E14.0	000.0	C16.0	84	县及县以
811	2007	3	2	3	C16.6	000.0	000.0	000.0	I10	E14.9	000.0	C16.6	65	县及县以
812	2007	3	4	3	C16.9	000.0	000.0	000.0	E14.9	000.0	000.0	C16.9	75	县及县以
813	2007	1	2	3	C17.0	000.0	000.0	000.0	I10	E14.9	000.0	C17.0	83	市以上
814	2007	1	2	1	K72.9	C78.7	C18.7	000.0	E11.9	I10	000.0	C18.7	58	市以上
815	2007	3	4	1	C18.9	000.0	000.0	000.0	E11.6	N39.0	000.0	C18.9	58	县及县以
816	2007	2	4	1	J18.2	C20	000.0	000.0	E14.9	000.0	000.0	C20	63	市以上
817	2007	1	2	1	J18.2	C78.0	C20	000.0	I10	E11.9	000.0	C20	83	市以上
818	2007	1	4	3	C22.9	000.0	000.0	000.0	E14.9	B94.9	000.0	C22.9	77	市以上
819	2007	4	4	3	R18	C22.9	000.0	000.0	I10	E14.9	000.0	C22.9	60	县及县以
820	2007	3	4	1	J98.4	C22.9	000.0	000.0	E14.9	I10	G30.9	C22.9	88	县及县以
821	2007	3	4	1	C79.8	C22.9	000.0	000.0	J44.8	I25.1	E14.9	C22.9	86	县及县以
822	2007	3	2	1	C22.9	000.0	000.0	000.0	I69.3	E11.9	000.0	C22.9	79	县及县以
823	2007	1	2	1	C25.9	000.0	000.0	000.0	E87.8	E11.9	000.0	C25.9	65	市以上
824	2007	1	2	1	C25.9	000.0	000.0	000.0	E14.9	000.0	000.0	C25.9	77	市以上
825	2007	1	4	3	C25.9	000.0	000.0	000.0	E14.9	I10	000.0	C25.9	62	市以上
826	2007	2	4	3	C34.1	000.0	000.0	000.0	I10	I69.4	E14.9	C34.1	69	市以上
827	2007	3	4	3	C34.1	000.0	000.0	000.0	I10	E11.9	000.0	C34.1	75	县及县以
828	2007	1	4	1	T17.9	C79.8	C34.3	000.0	E11.9	000.0	000.0	C34.3	68	市以上
829	2007	1	2	1	J98.4	C79.5	C34.3	000.0	E11.9	I10	000.0	C34.3	65	市以上
830	2007	3	4	1	C79.3	C34.3	000.0	000.0	J44.9	E11.9	I10	C34.3	80	县及县以
831	2007	1	4	3	J98.4	C34.9	000.0	000.0	E14.9	000.0	000.0	C34.9	50	市以上
832	2007	1	4	1	C79.8	C34.9	000.0	000.0	E11.9	000.0	000.0	C34.9	67	市以上
833	2007	1	4	3	C34.9	000.0	000.0	000.0	E14.9	000.0	000.0	C34.9	69	市以上
834	2007	3	4	1	C34.9	000.0	000.0	000.0	E11.9	I10	J42	C34.9	89	县及县以
835	2007	3	4	1	J96.9	C34.9	000.0	000.0	I25.1	E11.9	I10	C34.9	80	县及县以
836	2007	1	4	1	R53	J94.8	C34.9	000.0	I48	E11.9	000.0	C34.9	70	市以上
837	2007	3	2	1	A41.9	L89	C50.9	000.0	I10	E11.7	N39.0	C50.9	84	县及县以
838	2007	1	2	1	C78.0	C53.9	000.0	000.0	I10	E14.9	000.0	C53.9	66	市以上
839	2007	3	4	3	C55	000.0	000.0	000.0	E14.9	I63.9	000.0	C55	61	县及县以
840	2007	1	2	3	C79.8	C57.0	000.0	000.0	I10	E14.9	000.0	C57.0	65	市以上
841	2007	1	4	1	C79.5	C61	000.0	000.0	I10	E14.9	000.0	C61	57	市以上
842	2007	3	4	3	C61	000.0	000.0	000.0	I10	E11.9	000.0	C61	84	县及县以
843	2007	1	2	3	C67.9	000.0	000.0	000.0	E11.9	000.0	000.0	C67.9	80	市以上
844	2007	3	2	1	I50.9	C67.9	000.0	000.0	E14.9	I10	000.0	C67.9	74	县及县以
845	2007	1	4	3	C71.4	000.0	000.0	000.0	E14	000.0	000.0	C71.4	72	市以上
846	2007	3	4	3	C71.6	000.0	000.0	000.0	I10	I64	E14.9	C71.6	85	县及县以
847	2007	1	2	1	C78.7	C80	000.0	000.0	J98.4	E11.9	I10	C80	67	市以上
848	2007	1	4	6	J96.9	C85.9	000.0	000.0	I10	E14.9	000.0	C85.9	82	市以上
849	2007	1	2	3	C92.3	000.0	000.0	000.0	E11.9	I10	000.0	C92.3	61	市以上
850	2007	3	4	3	R18	D37.9	000.0	000.0	E14.9	G40.9	000.0	D37.9	64	县及县以
851	2007	3	4	1	D48	000.0	000.0	000.0	I10	E11.9	000.0	D48	89	县及县以
852	2007	3	4	6	I43.8	E05.8	000.0	000.0	J44.8	E14.9	I10	E05.8	81	县及县以
853	2007	3	4	9	E10.0	000.0	000.0	000.0	I10	000.0	000.0	E10.0	44	县及县以
854	2007	3	4	3	N18.9	E10.2	000.0	000.0	J18.9	000.0	000.0	E10.2	59	县及县以
855	2007	4	4	3	E11.1	000.0	000.0	000.0	D64.9	000.0	000.0	E11.1	68	县及县以
856	2007	3	4	3	N17.9	E11.2	000.0	000.0	000.0	000.0	000.0	E11.2	76	县及县以
857	2007	3	4	1	N19	E11.2	000.0	000.0	I05.0	J42	E87.8	E11.2	79	县及县以
858	2007	3	4	3	N08.3	E11.2	000.0	000.0	I10	000.0	000.0	E11.2	57	县及县以
859	2007	1	4	1	R79.8	N18.9	N08.3	E11.2	I15.0	D64.1	I25.1	E11.2	78	市以上
860	2007	3	4	1	E87.8	N19	E11.2	000.0	I25.1	I10	I49	E11.2	73	县及县以
861	2007	3	4	8	J96.9	I46.1	N08.3	E11.2	000.0	000.0	000.0	E11.2	70	县及县以
862	2007	4	4	3	E11.3	000.0	000.0	000.0	000.0	000.0	000.0	E11.3	71	县及县以
863	2007	1	4	3	H28.0	E11.3	000.0	000.0	I10	I51.9	000.0	E11.3	85	市以上
864	2007	3	4	1	A41.9	E11.5	000.0	000.0	J98.4	I10	000.0	E11.5	60	县及县以
865	2007	3	4	1	A41.9	E11.5	000.0	000.0	I10	000.0	000.0	E11.5	84	县及县以
866	2007	3	4	3	J98.4	E11.6	000.0	000.0	I10	I69.1	000.0	E11.6	64	县及县以
867	2007	1	4	1	J98.4	J84.9	E11.6	000.0	E87.8	I25.1	000.0	E11.6	87	市以上
868	2007	1	4	3	I64	E11.6	000.0	000.0	000.0	000.0	000.0	E11.6	79	市以上
869	2007	3	4	1	I62.1	E11.7	000.0	000.0	J42	I69.3	000.0	E11.7	81	县及县以
870	2007	3	4	1	J18.9	E11.8	000.0	000.0	000.0	000.0	000.0	E11.8	53	县及县以
871	2007	3	4	1	J96.9	J18.8	E11.8	000.0	I10	C11.9	000.0	E11.8	79	县及县以
872	2007	3	4	6	J18.9	E11.8	000.0	000.0	I10	I63.9	000.0	E11.8	84	县及县以
873	2007	3	4	1	J98.4	E11.8	000.0	000.0	K21.0	I25.1	I69.3	E11.8	90	县及县以
874	2007	3	4	1	J98.4	E11.9	000.0	000.0	000.0	000.0	000.0	E11.9	61	县及县以
875	2007	4	4	8	J96.9	E11.9	000.0	000.0	S72.0	000.0	000.0	E11.9	77	县及县以
876	2007	3	4	3	E11.9	000.0	000.0	000.0	000.0	000.0	000.0	E11.9	95	县及县以
877	2007	3	4	1	R57.8	G40.5	J18.9	E11.9	I10	N19	000.0	E11.9	81	县及县以
878	2007	3	4	3	E11.9	000.0	000.0	000.0	I10	000.0	000.0	E11.9	81	县及县以
879	2007	3	4	3	E11.9	000.0	000.0	000.0	I25.1	I10	M10.9	E11.9	62	县及县以
880	2007	4	4	3	E11.9	000.0	000.0	000.0	I25.1	000.0	000.0	E11.9	77	县及县以
881	2007	3	4	1	J18.9	E87.8	E11.9	000.0	K52.9	I25.1	I69.1	E11.9	80	县及县以
882	2007	3	4	1	E11.9	000.0	000.0	000.0	F03	K81.1	K59.0	E11.9	72	县及县以
883	2007	1	4	3	E14.0	000.0	000.0	000.0	I10	000.0	000.0	E14.0	84	市以上
884	2007	3	4	1	D65	E14.1	000.0	000.0	F32.9	000.0	000.0	E14.1	43	县及县以
885	2007	3	4	3	E14.1	000.0	000.0	000.0	000.0	000.0	000.0	E14.1	85	县及县以
886	2007	1	4	2	E14.1	000.0	000.0	000.0	F20.9	I25.1	000.0	E14.1	55	市以上
887	2007	1	4	3	E14.2	000.0	000.0	000.0	000.0	000.0	000.0	E14.2	36	市以上
888	2007	4	4	3	N08.3	E14.2	000.0	000.0	000.0	000.0	000.0	E14.2	75	县及县以
889	2007	3	4	3	N19	E14.2	000.0	000.0	M06.9	000.0	000.0	E14.2	75	县及县以
890	2007	4	4	3	N08.3	E14.2	000.0	000.0	000.0	000.0	000.0	E14.2	83	县及县以
891	2007	3	4	3	E14.2	000.0	000.0	000.0	I10	000.0	000.0	E14.2	76	县及县以
892	2007	3	4	1	N19	E14.2	000.0	000.0	I10	I25.1	000.0	E14.2	76	县及县以
893	2007	3	4	3	N18.9	E14.2	000.0	000.0	I10	000.0	000.0	E14.2	79	县及县以
894	2007	3	4	3	E14.3	000.0	000.0	000.0	H54.0	000.0	000.0	E14.3	76	县及县以
895	2007	2	4	3	E14.3	000.0	000.0	000.0	I10	000.0	000.0	E14.3	74	市以上
896	2007	3	4	3	L89	E14.5	000.0	000.0	T93.1	Y86	000.0	E14.5	89	县及县以
897	2007	3	4	3	I79.2	E14.5	000.0	000.0	000.0	000.0	000.0	E14.5	60	县及县以
898	2007	3	4	6	G94.8	E14.6	000.0	000.0	000.0	000.0	000.0	E14.6	86	县及县以
899	2007	3	4	3	I64	E14.6	000.0	000.0	000.0	000.0	000.0	E14.6	69	县及县以
900	2007	3	4	3	E14.7	000.0	000.0	000.0	000.0	000.0	000.0	E14.7	44	县及县以
901	2007	3	4	3	E14.7	000.0	000.0	000.0	000.0	000.0	000.0	E14.7	60	县及县以
902	2007	3	4	3	E14.7	000.0	000.0	000.0	I10	000.0	000.0	E14.7	75	县及县以
903	2007	1	4	9	E14.8	000.0	000.0	000.0	000.0	000.0	000.0	E14.8	42	市以上
904	2007	3	4	3	E14.8	000.0	000.0	000.0	000.0	000.0	000.0	E14.8	44	县及县以
905	2007	3	4	3	E14.8	000.0	000.0	000.0	000.0	000.0	000.0	E14.8	75	县及县以
906	2007	3	4	3	E14.8	000.0	000.0	000.0	I10	I69.3	000.0	E14.8	65	县及县以
907	2007	4	4	6	I50.9	N19	E14.8	000.0	000.0	000.0	000.0	E14.8	81	县及县以
908	2007	1	4	3	E14.9	000.0	000.0	000.0	K74.1	R16.2	000.0	E14.9	70	市以上
909	2007	3	4	4	J96.9	E14.9	000.0	000.0	000.0	000.0	000.0	E14.9	48	县及县以
910	2007	1	4	3	E14.9	000.0	000.0	000.0	000.0	000.0	000.0	E14.9	53	市以上
911	2007	3	4	3	E14.9	000.0	000.0	000.0	000.0	000.0	000.0	E14.9	66	县及县以
912	2007	1	4	3	E14.9	000.0	000.0	000.0	000.0	000.0	000.0	E14.9	69	市以上
913	2007	3	4	3	E14.9	000.0	000.0	000.0	000.0	000.0	000.0	E14.9	70	县及县以
914	2007	3	4	3	E14.9	000.0	000.0	000.0	B90.9	000.0	000.0	E14.9	73	县及县以
915	2007	3	4	3	E14.9	000.0	000.0	000.0	000.0	000.0	000.0	E14.9	76	县及县以
916	2007	4	4	3	E14.9	000.0	000.0	000.0	H25.9	000.0	000.0	E14.9	80	县及县以
917	2007	4	4	3	E14.9	000.0	000.0	000.0	000.0	000.0	000.0	E14.9	82	县及县以
918	2007	3	4	3	E14.9	000.0	000.0	000.0	000.0	000.0	000.0	E14.9	83	县及县以
919	2007	3	4	3	E14.9	000.0	000.0	000.0	K74.1	T93.1	000.0	E14.9	85	县及县以
920	2007	4	4	3	E14.9	000.0	000.0	000.0	J42	000.0	000.0	E14.9	88	县及县以
921	2007	3	4	3	E14.9	000.0	000.0	000.0	I10	000.0	000.0	E14.9	72	县及县以
922	2007	3	4	3	E14.9	000.0	000.0	000.0	I10	000.0	000.0	E14.9	74	县及县以
923	2007	3	4	3	L89	E14.9	000.0	000.0	I10	000.0	000.0	E14.9	77	县及县以
924	2007	2	4	3	E14.9	000.0	000.0	000.0	I10	S72.9	000.0	E14.9	79	市以上
925	2007	3	4	3	L89	E14.9	000.0	000.0	I10	000.0	000.0	E14.9	80	县及县以
926	2007	3	4	3	J98.4	E14.9	000.0	000.0	I10	000.0	000.0	E14.9	81	县及县以
927	2007	3	4	3	E14.9	000.0	000.0	000.0	I10	K80.2	000.0	E14.9	82	县及县以
928	2007	1	4	3	E14.9	000.0	000.0	000.0	T24.2	I10	000.0	E14.9	83	市以上
929	2007	1	4	3	E14.9	000.0	000.0	000.0	I10	000.0	000.0	E14.9	83	市以上
930	2007	4	4	3	E14.9	000.0	000.0	000.0	K82.9	I10	000.0	E14.9	84	县及县以
931	2007	1	4	3	E14.9	000.0	000.0	000.0	I10	000.0	000.0	E14.9	85	市以上
932	2007	3	4	3	E14.9	000.0	000.0	000.0	I11.9	000.0	000.0	E14.9	75	县及县以
933	2007	3	4	1	E14.9	000.0	000.0	000.0	I69.3	000.0	000.0	E14.9	81	县及县以
934	2007	4	4	6	E14.9	000.0	000.0	000.0	I69.3	E77.8	000.0	E14.9	83	县及县以
935	2007	1	4	3	E14.9	000.0	000.0	000.0	I69.4	I10	000.0	E14.9	67	市以上
936	2007	3	4	3	G25.5	000.0	000.0	000.0	K52.9	E14.9	000.0	G25.5	70	县及县以
937	2007	1	5	2	J98.4	G70.0	000.0	000.0	E14.9	G93.1	000.0	G70.0	78	市以上
938	2007	1	4	3	I21.0	000.0	000.0	000.0	E14.9	I10	000.0	I21.0	64	市以上
939	2007	1	4	1	J98.4	I21.0	I25.1	I10	E14.9	000.0	000.0	I21.0	77	市以上
940	2007	1	4	3	I21.1	I25.1	000.0	000.0	E14.9	000.0	000.0	I21.1	77	市以上
941	2007	3	4	1	I21.9	I25.1	I10	000.0	E11.9	I48	000.0	I21.9	69	县及县以
942	2007	1	4	1	I21.9	I25.1	I10	000.0	E11.9	K50.9	000.0	I21.9	71	市以上
943	2007	1	4	1	I21.9	I25.1	I10	000.0	E14.2	000.0	000.0	I21.9	72	市以上
944	2007	3	4	1	J96.9	I21.9	I25.1	000.0	J18.9	E11.9	G40.5	I21.9	78	县及县以
945	2007	3	4	3	I21.9	I48	I25.1	000.0	I10	E14.9	000.0	I21.9	85	县及县以
946	2007	3	4	3	I21.9	I25.1	000.0	000.0	E14.9	000.0	000.0	I21.9	88	县及县以
947	2007	3	4	1	R53	I25.1	000.0	000.0	E11.9	000.0	000.0	I25.1	85	县及县以
948	2007	3	4	8	R99	I25.1	I10	000.0	I69.3	E14.5	000.0	I25.1	86	县及县以
949	2007	3	4	3	I25.1	I10	000.0	000.0	E14.9	000.0	000.0	I25.1	62	县及县以
950	2007	3	4	3	I25.1	I10	000.0	000.0	K29.7	E14.9	I63.9	I25.1	70	县及县以
951	2007	3	4	1	I50.9	J98.4	I25.1	000.0	E11.9	000.0	000.0	I25.1	76	县及县以
952	2007	1	4	1	I25.1	000.0	000.0	000.0	E11.9	J42	I63.9	I25.1	78	市以上
953	2007	3	4	3	I25.1	000.0	000.0	000.0	E11.9	K80.2	000.0	I25.1	79	县及县以
954	2007	3	4	1	I24.8	I25.1	I10	000.0	E11.9	D53.9	N18.9	I25.1	82	县及县以
955	2007	4	4	6	I50.9	I25.1	I10	000.0	J43.9	J44.8	E11.9	I25.1	85	县及县以
956	2007	3	4	1	J98.4	I25.1	000.0	000.0	E11.2	000.0	000.0	I25.1	90	县及县以
957	2007	3	4	6	I25.1	I10	000.0	000.0	E11.9	I69.4	000.0	I25.1	91	县及县以
958	2007	1	4	2	I49.0	000.0	000.0	000.0	E14.9	000.0	000.0	I49.0	64	市以上
959	2007	3	4	3	I60.4	I10	000.0	000.0	E11.9	000.0	000.0	I60.4	62	县及县以
960	2007	3	4	1	I60.8	I10	000.0	000.0	J42	E87.8	E11.9	I60.8	86	县及县以
961	2007	1	4	9	I60.9	I10	000.0	000.0	E14.9	000.0	000.0	I60.9	59	市以上
962	2007	1	3	1	G91.9	I60.9	I10	000.0	E14.9	000.0	000.0	I60.9	61	市以上
963	2007	1	4	3	I61.9	I10	000.0	000.0	E14.9	000.0	000.0	I61.9	47	市以上
964	2007	1	4	2	G93.5	I61.9	000.0	000.0	E14.9	000.0	000.0	I61.9	60	市以上
965	2007	1	4	1	J96.9	I61.9	I10	000.0	E14.9	000.0	000.0	I61.9	66	市以上
966	2007	3	4	1	I61.9	I10	000.0	000.0	E11.9	000.0	000.0	I61.9	70	县及县以
967	2007	3	4	3	I61.9	I10	000.0	000.0	E14.9	000.0	000.0	I61.9	71	县及县以
968	2007	3	4	3	I61.9	I10	000.0	000.0	E14.9	000.0	000.0	I61.9	75	县及县以
969	2007	3	4	3	I61.9	I10	000.0	000.0	E14.9	000.0	000.0	I61.9	76	县及县以
970	2007	3	4	3	I61.9	I10	000.0	000.0	E14.9	000.0	000.0	I61.9	78	县及县以
971	2007	3	4	3	I61.9	I10	000.0	000.0	E14.9	000.0	000.0	I61.9	80	县及县以
972	2007	3	4	3	I61.9	I10	000.0	000.0	E14.9	000.0	000.0	I61.9	81	县及县以
973	2007	2	4	2	G93.5	I61.9	000.0	000.0	E11.9	I25.1	E87.8	I61.9	82	市以上
974	2007	3	4	3	I61.9	I10	000.0	000.0	E14.9	000.0	000.0	I61.9	83	县及县以
975	2007	3	4	1	I63.8	000.0	000.0	000.0	K52.9	E11.9	I48	I63.8	76	县及县以
976	2007	3	4	3	I63.9	I10	000.0	000.0	E14.9	000.0	000.0	I63.9	55	县及县以
977	2007	3	4	1	I63.9	I10	000.0	000.0	E14.9	I48	000.0	I63.9	66	县及县以
978	2007	3	4	3	I63.9	I10	000.0	000.0	E14.9	000.0	000.0	I63.9	68	县及县以
979	2007	4	4	1	I63.9	I10	000.0	000.0	I25.1	E11.9	000.0	I63.9	70	县及县以
980	2007	3	4	3	I63.9	I10	000.0	000.0	E14.7	000.0	000.0	I63.9	75	县及县以
981	2007	3	4	3	I63.9	000.0	000.0	000.0	E11.9	000.0	000.0	I63.9	79	县及县以
982	2007	3	4	3	I63.9	I10	000.0	000.0	I25.1	E14.9	000.0	I63.9	79	县及县以
983	2007	1	4	3	I63.9	I10	000.0	000.0	H25.9	E11.9	000.0	I63.9	80	市以上
984	2007	3	4	3	I63.9	I10	000.0	000.0	E14.9	000.0	000.0	I63.9	80	县及县以
985	2007	1	4	3	I63.9	I10	000.0	000.0	E14.9	000.0	000.0	I63.9	81	市以上
986	2007	3	4	3	I63.9	I10	000.0	000.0	K80.1	E14.9	000.0	I63.9	84	县及县以
987	2007	3	4	1	I63.9	000.0	000.0	000.0	I27.9	E14.9	J44.8	I63.9	87	县及县以
988	2007	3	4	9	I64	I10	000.0	000.0	E14.9	000.0	000.0	I64	76	县及县以
989	2007	5	5	3	I64	I10	000.0	000.0	E14.9	000.0	000.0	I64	77	县及县以
990	2007	3	4	2	I64	I10	000.0	000.0	E11.9	I25.1	T93.1	I64	78	县及县以
991	2007	1	4	3	I64	I10	000.0	000.0	E14.9	000.0	000.0	I64	79	市以上
992	2007	4	4	3	I64	I10	000.0	000.0	E14.9	000.0	000.0	I64	79	县及县以
993	2007	3	4	6	I64	I10	000.0	000.0	E14.9	000.0	000.0	I64	79	县及县以
994	2007	3	4	3	I69.1	I10	000.0	000.0	E14.5	000.0	000.0	I69.1	72	县及县以
995	2007	3	4	1	E87.8	F50.5	I69.1	I10	I25.1	E11.9	N39.0	I69.1	74	县及县以
996	2007	3	4	3	I69.3	I10	000.0	000.0	E14.9	000.0	000.0	I69.3	74	县及县以
997	2007	3	4	3	I69.3	I10	000.0	000.0	E14.9	000.0	000.0	I69.3	75	县及县以
998	2007	3	4	3	F01.9	I69.3	I10	000.0	E14.9	000.0	000.0	I69.3	78	县及县以
999	2007	3	4	3	I69.3	000.0	000.0	000.0	E14.9	000.0	000.0	I69.3	85	县及县以
1000	2007	4	4	3	L89	I69.4	I10	000.0	E14.5	000.0	000.0	I69.4	75	县及县以
1001	2007	4	4	3	I69.4	I10	000.0	000.0	E14.9	000.0	000.0	I69.4	75	县及县以
1002	2007	3	4	3	I69.4	I10	000.0	000.0	E14.9	000.0	000.0	I69.4	83	县及县以
1003	2007	3	4	3	I69.4	I10	000.0	000.0	E14.9	000.0	000.0	I69.4	88	县及县以
1004	2007	3	4	1	J98.4	J42	000.0	000.0	J94.8	E11.9	I10	J42	80	县及县以
1005	2007	3	4	1	J18.9	J42	000.0	000.0	F01.9	I10	E14.9	J42	84	县及县以
1006	2007	1	4	1	J96.9	J42	000.0	000.0	I25.1	E14.9	A16.2	J42	68	市以上
1007	2007	3	4	3	I27.9	J42	000.0	000.0	I10	E14.9	000.0	J42	81	县及县以
1008	2007	3	4	1	J43.9	J44.8	000.0	000.0	E14.9	000.0	000.0	J44.8	84	县及县以
1009	2007	3	4	3	J43.9	J44.8	000.0	000.0	K80.2	E14.9	H65.4	J44.8	89	县及县以
1010	2007	4	4	3	J43.9	J44.8	000.0	000.0	E14.9	I10	000.0	J44.8	75	县及县以
1011	2007	1	4	3	J43.9	J44.8	000.0	000.0	E14.9	I10	000.0	J44.8	76	市以上
1012	2007	3	4	3	J43.9	J44.8	000.0	000.0	E14.9	I10	000.0	J44.8	77	县及县以
1013	2007	3	4	1	G93.1	J43.9	J44.8	000.0	J93.9	I25.1	E14.9	J44.8	74	县及县以
1014	2007	3	4	1	G93.1	I27.9	J43.9	J44.8	E11.9	I10	L89	J44.8	74	县及县以
1015	2007	4	4	1	J96.9	I27.9	J43.9	J44.8	E11.9	I10	B94.9	J44.8	79	县及县以
1016	2007	1	4	1	J96.9	I27.9	J43.9	J44.8	E11.9	000.0	000.0	J44.8	79	市以上
1017	2007	3	4	3	I27.9	J43.9	J44.8	000.0	I10	E14.9	000.0	J44.8	83	县及县以
1018	2007	4	4	3	I27.9	J43.9	J44.8	000.0	E14.9	I10	000.0	J44.8	84	县及县以
1019	2007	1	4	3	J45.9	000.0	000.0	000.0	C54.9	E14.9	000.0	J45.9	79	市以上
1020	2007	3	4	3	I27.9	J43.9	J45.9	000.0	E14.9	000.0	000.0	J45.9	79	县及县以
1021	2007	1	4	1	J18.9	J47	000.0	000.0	E14.9	000.0	000.0	J47	79	市以上
1022	2007	3	4	1	J98.4	J84.1	000.0	000.0	E11.9	I10	000.0	J84.1	61	县及县以
1023	2007	3	4	1	R57.1	D63.8	K92.2	K27.4	J42	I25.1	E11.2	K27.4	86	县及县以
1024	2007	3	4	3	K29.6	000.0	000.0	000.0	E11.9	I10	M06.9	K29.6	55	县及县以
1025	2007	3	4	1	J98.4	K56.7	000.0	000.0	E14.2	000.0	000.0	K56.7	78	县及县以
1026	2007	1	4	3	K92.0	K70.3	000.0	000.0	I10	E14.9	000.0	K70.3	57	市以上
1027	2007	3	4	1	E87.8	K74.1	000.0	000.0	I10	E14	000.0	K74.1	84	县及县以
1028	2007	1	4	3	M06.9	000.0	000.0	000.0	E14.9	000.0	000.0	M06.9	64	市以上
1029	2007	2	4	1	M34.8	000.0	000.0	000.0	E14.9	000.0	000.0	M34.8	43	市以上
1030	2007	3	4	3	N19	N03	000.0	000.0	E14.9	000.0	000.0	N03	70	县及县以
1031	2007	1	4	2	J98.4	N19	N04	000.0	E11.2	000.0	000.0	N04	77	市以上
1032	2007	3	4	2	S06.9	V23.4	000.0	000.0	E14	000.0	000.0	V23.4	74	县及县以
1033	2007	3	4	1	J96.9	S06.8	W01.0	000.0	I10	E14.9	I49.1	W01.0	76	县及县以
1034	2007	3	4	3	T02.2	W01.0	000.0	000.0	I10	F03	E14.9	W01.0	84	县及县以
1035	2007	3	4	3	S72.1	W07.0	000.0	000.0	I10	E14.9	000.0	W07.0	81	县及县以
1036	2007	3	4	3	L89	T91.3	Y86	000.0	E14.9	I10	000.0	Y86	91	县及县以
1037	2008	1	4	1	K72.9	B18.1	000.0	000.0	E11.9	J96.9	I25.1	B18.1	64	市以上
1038	2008	3	4	3	R18	K74.1	B94.9	000.0	E14.9	000.0	000.0	B94.9	67	县及县以
1039	2008	3	4	3	R18	K74.1	B94.9	000.0	E11.9	D37.3	000.0	B94.9	83	县及县以
1040	2008	2	4	3	R18	K74.1	B94.9	000.0	E14.9	I10	000.0	B94.9	77	市以上
1041	2008	1	2	3	C16.0	000.0	000.0	000.0	H25.9	E14.9	000.0	C16.0	74	市以上
1042	2008	1	2	3	C16.0	000.0	000.0	000.0	E14.9	I10	I69.3	C16.0	72	市以上
1043	2008	3	2	3	C16.3	000.0	000.0	000.0	I10	E11.9	000.0	C16.3	67	县及县以
1044	2008	3	4	1	I26.9	K56.6	C16.3	000.0	E11.9	G31.9	D69.6	C16.3	82	县及县以
1045	2008	1	2	3	C78.5	C16.9	000.0	000.0	E14.9	000.0	000.0	C16.9	64	市以上
1046	2008	3	2	3	C16.9	000.0	000.0	000.0	E14.9	B47.1	000.0	C16.9	75	县及县以
1047	2008	3	4	3	C16.9	000.0	000.0	000.0	E11.9	K80.2	000.0	C16.9	76	县及县以
1048	2008	2	2	3	C16.9	000.0	000.0	000.0	E14.9	I10	000.0	C16.9	78	市以上
1049	2008	3	4	1	C16.9	000.0	000.0	000.0	E14.9	I10	000.0	C16.9	78	县及县以
1050	2008	3	2	1	K31.1	C16.9	000.0	000.0	E11.9	I63.9	I10	C16.9	80	县及县以
1051	2008	1	2	1	C79.8	C17.0	000.0	000.0	I10	E11.9	000.0	C17.0	58	市以上
1052	2008	1	2	3	C17.0	000.0	000.0	000.0	I10	E11.9	B94.9	C17.0	64	市以上
1053	2008	1	2	1	J18.2	C78.7	C17.0	000.0	I10	E11.9	000.0	C17.0	80	市以上
1054	2008	3	2	3	C18.2	000.0	000.0	000.0	I10	E11.9	K56.7	C18.2	74	县及县以
1055	2008	3	2	3	K56.6	C18.4	000.0	000.0	E14.9	000.0	000.0	C18.4	70	县及县以
1056	2008	1	2	3	C18.6	000.0	000.0	000.0	E11.9	000.0	000.0	C18.6	80	市以上
1057	2008	3	2	1	C18.9	000.0	000.0	000.0	E14.9	I49.9	I10	C18.9	84	县及县以
1058	2008	1	2	1	K72.9	C77.9	C20	000.0	E11.9	000.0	000.0	C20	85	市以上
1059	2008	3	2	1	J98.4	C20	000.0	000.0	I10	E11.9	N40	C20	78	县及县以
1060	2008	1	2	3	C22.1	000.0	000.0	000.0	I10	E11.9	000.0	C22.1	67	市以上
1061	2008	2	4	1	K72.9	C22.9	000.0	000.0	E11.9	000.0	000.0	C22.9	64	市以上
1062	2008	1	4	1	K74.1	C22.9	000.0	000.0	E14.9	J18.9	000.0	C22.9	65	市以上
1063	2008	1	2	3	C22.9	000.0	000.0	000.0	E14.9	000.0	000.0	C22.9	66	市以上
1064	2008	3	4	1	K72.9	C22.9	000.0	000.0	B18.1	E11.9	000.0	C22.9	72	县及县以
1065	2008	3	4	3	C22.9	000.0	000.0	000.0	E11.9	000.0	000.0	C22.9	84	县及县以
1066	2008	3	4	1	C22.9	000.0	000.0	000.0	E11.9	J42	000.0	C22.9	86	县及县以
1067	2008	1	4	3	C22.9	000.0	000.0	000.0	E11.9	B18.1	B94.9	C22.9	58	市以上
1068	2008	3	4	3	C22.9	000.0	000.0	000.0	I10	E14.9	B94.9	C22.9	73	县及县以
1069	2008	4	2	3	C22.9	000.0	000.0	000.0	I10	E14.9	000.0	C22.9	74	县及县以
1070	2008	3	4	3	C22.9	000.0	000.0	000.0	J42	I10	E14.9	C22.9	76	县及县以
1071	2008	1	4	1	R53	C23	000.0	000.0	E14.9	000.0	000.0	C23	78	市以上
1072	2008	2	2	3	C23	000.0	000.0	000.0	E11.9	000.0	000.0	C23	79	市以上
1073	2008	1	3	3	C24.0	000.0	000.0	000.0	E11.9	I10	B94.9	C24.0	65	市以上
1074	2008	1	4	1	J18.2	C24.0	000.0	000.0	I10	E11.9	I69.3	C24.0	78	市以上
1075	2008	1	2	3	C25.0	000.0	000.0	000.0	E11.9	000.0	000.0	C25.0	62	市以上
1076	2008	3	4	3	C25.0	000.0	000.0	000.0	I69.3	E11.9	000.0	C25.0	66	县及县以
1077	2008	1	4	1	R53	R57.8	C25.9	000.0	E14.9	000.0	000.0	C25.9	50	市以上
1078	2008	1	2	3	C25.9	000.0	000.0	000.0	E14.9	000.0	000.0	C25.9	51	市以上
1079	2008	1	4	3	C25.9	000.0	000.0	000.0	E14.9	000.0	000.0	C25.9	57	市以上
1080	2008	1	4	3	C25.9	000.0	000.0	000.0	E14.9	H25.9	000.0	C25.9	67	市以上
1081	2008	1	4	3	C25.9	000.0	000.0	000.0	K80.3	E14.9	000.0	C25.9	67	市以上
1082	2008	1	4	1	C79.8	C25.9	000.0	000.0	E11.9	J43.9	000.0	C25.9	71	市以上
1083	2008	3	4	3	C25.9	000.0	000.0	000.0	E14.9	000.0	000.0	C25.9	87	县及县以
1084	2008	1	4	3	C25.9	000.0	000.0	000.0	E14.9	I10	000.0	C25.9	65	市以上
1085	2008	1	2	3	C25.9	000.0	000.0	000.0	E11.9	H52.1	K76.0	C25.9	58	市以上
1086	2008	3	4	3	C77.9	C34.0	000.0	000.0	E11.9	000.0	000.0	C34.0	71	县及县以
1087	2008	3	4	3	C78.7	C34.0	000.0	000.0	E11.9	000.0	000.0	C34.0	72	县及县以
1088	2008	1	2	3	C34.1	000.0	000.0	000.0	E14.9	000.0	000.0	C34.1	56	市以上
1089	2008	3	4	3	C34.1	000.0	000.0	000.0	I10	E11.9	000.0	C34.1	76	县及县以
1090	2008	2	2	1	R53	C34.9	000.0	000.0	E14.0	000.0	000.0	C34.9	84	市以上
1091	2008	1	2	3	C79.5	C34.9	000.0	000.0	E11.9	000.0	000.0	C34.9	60	市以上
1092	2008	1	2	1	C34.9	000.0	000.0	000.0	E11.9	000.0	000.0	C34.9	64	市以上
1093	2008	1	2	3	C34.9	000.0	000.0	000.0	E14.9	000.0	000.0	C34.9	65	市以上
1094	2008	2	4	3	J98.4	C34.9	000.0	000.0	E11.9	000.0	000.0	C34.9	71	市以上
1095	2008	1	4	1	J18.2	C34.9	000.0	000.0	E14.9	000.0	000.0	C34.9	73	市以上
1096	2008	1	4	1	C79.8	C34.9	000.0	000.0	J44.8	J43.9	E11.9	C34.9	63	市以上
1097	2008	1	2	1	J18.2	C34.9	000.0	000.0	I10	E11.9	N11.9	C34.9	63	市以上
1098	2008	1	4	1	C79.8	C34.9	000.0	000.0	I10	E11.9	K26.9	C34.9	75	市以上
1099	2008	3	4	1	C34.9	000.0	000.0	000.0	I10	E11.9	000.0	C34.9	75	县及县以
1100	2008	3	4	1	C78.7	C34.9	000.0	000.0	I10	E11.9	000.0	C34.9	76	县及县以
1101	2008	3	4	1	C34.9	000.0	000.0	000.0	J44.8	E11.9	I10	C34.9	77	县及县以
1102	2008	3	4	1	J98.4	C34.9	000.0	000.0	I10	E11.9	J44.8	C34.9	80	县及县以
1103	2008	3	4	1	C34.9	000.0	000.0	000.0	J44.8	E11.9	I10	C34.9	82	县及县以
1104	2008	3	4	3	C34.9	000.0	000.0	000.0	I25.1	E11.9	K80.5	C34.9	79	县及县以
1105	2008	1	4	3	C34.9	000.0	000.0	000.0	I69.3	I10	E11.9	C34.9	62	市以上
1106	2008	1	4	3	C41.2	000.0	000.0	000.0	I10	E11.9	J42	C41.2	75	市以上
1107	2008	1	4	1	J98.4	C50.9	000.0	000.0	F20.9	E14.9	000.0	C50.9	59	市以上
1108	2008	1	2	1	K72.9	C78.7	C50.9	000.0	I10	E11.9	000.0	C50.9	61	市以上
1109	2008	3	2	3	C78.0	C50.9	000.0	000.0	I10	E14.9	000.0	C50.9	62	县及县以
1110	2008	1	2	1	J98.4	C78.0	C56	000.0	E11.9	000.0	000.0	C56	45	市以上
1111	2008	3	4	1	C61	000.0	000.0	000.0	E11.9	I10	I63.9	C61	87	县及县以
1112	2008	1	2	1	J18.2	C77.8	C67.9	000.0	I10	E11.9	000.0	C67.9	78	市以上
1113	2008	1	2	3	C67.9	000.0	000.0	000.0	I10	E11.9	C20	C67.9	80	市以上
1114	2008	3	4	1	C67.9	000.0	000.0	000.0	I25.1	E11.9	N40	C67.9	95	县及县以
1115	2008	3	4	1	R53	C92.7	000.0	000.0	I10	E14.9	000.0	C92.7	62	县及县以
1116	2008	3	4	3	D14.3	000.0	000.0	000.0	I10	E14.9	000.0	D14.3	75	县及县以
1117	2008	1	4	3	D29.1	000.0	000.0	000.0	E14.9	I10	000.0	D29.1	74	市以上
1118	2008	1	2	1	D76.0	000.0	000.0	000.0	E11.9	I10	000.0	D76.0	53	市以上
1119	2008	3	4	3	J96.1	J98.4	E10.8	000.0	I63.9	N18.9	000.0	E10.8	61	县及县以
1120	2008	3	4	1	E11.1	000.0	000.0	000.0	000.0	000.0	000.0	E11.1	39	县及县以
1121	2008	1	4	1	J98.4	K27.9	E11.1	000.0	000.0	000.0	000.0	E11.1	60	市以上
1122	2008	3	4	2	E11.1	000.0	000.0	000.0	000.0	000.0	000.0	E11.1	74	县及县以
1123	2008	2	4	2	E87.2	E11.1	000.0	000.0	I10	I69.3	000.0	E11.1	72	市以上
1124	2008	1	4	3	N19	E11.2	000.0	000.0	000.0	000.0	000.0	E11.2	54	市以上
1125	2008	1	4	1	N19	E11.2	000.0	000.0	D48	000.0	000.0	E11.2	74	市以上
1126	2008	3	4	3	E11.2	000.0	000.0	000.0	I10	K80.2	000.0	E11.2	64	县及县以
1127	2008	3	4	1	E87.8	N19	E11.2	000.0	I10	000.0	000.0	E11.2	92	县及县以
1128	2008	3	4	1	N19	E11.2	000.0	000.0	J18.9	I63.9	000.0	E11.2	60	县及县以
1129	2008	2	4	1	E11.5	000.0	000.0	000.0	I69.3	I10	000.0	E11.5	86	市以上
1130	2008	1	4	1	R02	I74.3	E11.5	000.0	000.0	000.0	000.0	E11.5	84	市以上
1131	2008	4	4	1	J98.4	E11.6	000.0	000.0	B94.9	000.0	000.0	E11.6	77	县及县以
1132	2008	3	4	3	J98.4	E11.6	000.0	000.0	000.0	000.0	000.0	E11.6	77	县及县以
1133	2008	1	4	3	L98.4	E11.6	000.0	000.0	000.0	000.0	000.0	E11.6	81	市以上
1134	2008	3	4	3	K92.2	E11.6	000.0	000.0	K80.1	000.0	000.0	E11.6	84	县及县以
1135	2008	3	4	1	J98.4	E11.6	000.0	000.0	I10	I69.4	000.0	E11.6	64	县及县以
1136	2008	3	4	1	G93.5	I63.9	E11.6	000.0	I48	G40.9	000.0	E11.6	76	县及县以
1137	2008	3	4	1	N19	J18.9	K27.9	E11.7	000.0	000.0	000.0	E11.7	88	县及县以
1138	2008	3	4	3	E11.7	000.0	000.0	000.0	I10	G31.9	000.0	E11.7	60	县及县以
1139	2008	3	4	1	N17.9	J98.4	E11.7	000.0	I10	000.0	000.0	E11.7	74	县及县以
1140	2008	3	4	2	R96.1	E11.9	000.0	000.0	000.0	000.0	000.0	E11.9	55	县及县以
1141	2008	3	4	3	E11.9	000.0	000.0	000.0	000.0	000.0	000.0	E11.9	72	县及县以
1142	2008	1	4	3	E11.9	000.0	000.0	000.0	000.0	000.0	000.0	E11.9	83	市以上
1143	2008	1	4	3	E11.9	000.0	000.0	000.0	000.0	000.0	000.0	E11.9	84	市以上
1144	2008	4	4	3	E11.9	000.0	000.0	000.0	F03	000.0	000.0	E11.9	84	县及县以
1145	2008	4	4	3	E11.9	000.0	000.0	000.0	000.0	000.0	000.0	E11.9	96	县及县以
1146	2008	3	4	1	N19	E11.9	000.0	000.0	I10	I63.9	G40.9	E11.9	63	县及县以
1147	2008	3	4	6	E87.8	E11.9	000.0	000.0	I10	I69.3	000.0	E11.9	76	县及县以
1148	2008	3	4	3	E11.9	000.0	000.0	000.0	I10	S72.9	000.0	E11.9	81	县及县以
1149	2008	3	4	1	J98.4	E11.9	000.0	000.0	I10	K44.9	I69.3	E11.9	82	县及县以
1150	2008	3	4	1	E11.9	000.0	000.0	000.0	I10	H66.9	F03	E11.9	84	县及县以
1151	2008	3	4	2	J18.9	E11.9	000.0	000.0	I10	I63.9	L89	E11.9	84	县及县以
1152	2008	1	4	3	E11.9	000.0	000.0	000.0	I10	000.0	000.0	E11.9	86	市以上
1153	2008	3	4	1	J98.4	E46	E11.9	000.0	I10	000.0	000.0	E11.9	87	县及县以
1154	2008	3	4	3	E11.9	000.0	000.0	000.0	F03	I10	000.0	E11.9	91	县及县以
1155	2008	3	4	3	E11.9	000.0	000.0	000.0	I25.1	I10	000.0	E11.9	81	县及县以
1156	2008	3	4	1	E14.0	000.0	000.0	000.0	000.0	000.0	000.0	E14.0	60	县及县以
1157	2008	1	4	8	R96.1	E14.2	000.0	000.0	000.0	000.0	000.0	E14.2	67	市以上
1158	2008	1	4	3	E14.2	000.0	000.0	000.0	000.0	000.0	000.0	E14.2	60	市以上
1159	2008	1	4	3	N18.9	E14.2	000.0	000.0	K74.1	000.0	000.0	E14.2	81	市以上
1160	2008	1	4	3	N18.9	E14.2	000.0	000.0	I10	000.0	000.0	E14.2	49	市以上
1161	2008	3	4	3	N19	E14.2	000.0	000.0	I10	000.0	000.0	E14.2	53	县及县以
1162	2008	3	4	3	E14.2	000.0	000.0	000.0	I10	N40	000.0	E14.2	66	县及县以
1163	2008	1	4	3	N18.9	E14.2	000.0	000.0	I10	000.0	000.0	E14.2	72	市以上
1164	2008	3	4	8	E14.3	000.0	000.0	000.0	000.0	000.0	000.0	E14.3	79	县及县以
1165	2008	4	4	3	E14.3	000.0	000.0	000.0	000.0	000.0	000.0	E14.3	84	县及县以
1166	2008	3	4	3	L98.4	E14.5	000.0	000.0	000.0	000.0	000.0	E14.5	76	县及县以
1167	2008	4	4	3	L89	E14.5	000.0	000.0	000.0	000.0	000.0	E14.5	88	县及县以
1168	2008	3	4	3	L89	E14.5	000.0	000.0	I10	000.0	000.0	E14.5	90	县及县以
1169	2008	3	4	1	J98.4	E14.6	000.0	000.0	A15.0	000.0	000.0	E14.6	87	县及县以
1170	2008	3	4	3	E14.6	000.0	000.0	000.0	I10	M10.9	000.0	E14.6	66	县及县以
1171	2008	1	3	3	E14.7	000.0	000.0	000.0	Q21.0	I10	000.0	E14.7	80	市以上
1172	2008	3	4	3	E14.8	000.0	000.0	000.0	I10	000.0	000.0	E14.8	90	县及县以
1173	2008	3	4	8	R96.1	E14.9	000.0	000.0	J42	000.0	000.0	E14.9	78	县及县以
1174	2008	2	4	3	E14.9	000.0	000.0	000.0	000.0	000.0	000.0	E14.9	50	市以上
1175	2008	3	4	3	E14.9	000.0	000.0	000.0	000.0	000.0	000.0	E14.9	72	县及县以
1176	2008	3	4	3	E14.9	000.0	000.0	000.0	000.0	000.0	000.0	E14.9	77	县及县以
1177	2008	3	4	3	E14.9	000.0	000.0	000.0	000.0	000.0	000.0	E14.9	80	县及县以
1178	2008	3	4	8	R96.1	E14.9	000.0	000.0	I10	000.0	000.0	E14.9	79	县及县以
1179	2008	3	4	2	J96.1	E14.9	000.0	000.0	I10	I48	000.0	E14.9	68	县及县以
1180	2008	4	4	3	E14.9	000.0	000.0	000.0	I10	H25.9	000.0	E14.9	69	县及县以
1181	2008	3	4	3	J06.9	E14.9	000.0	000.0	I10	000.0	000.0	E14.9	75	县及县以
1182	2008	3	4	3	J98.4	E14.9	000.0	000.0	I10	000.0	000.0	E14.9	83	县及县以
1183	2008	3	4	3	E14.9	000.0	000.0	000.0	H25.9	K82.0	I10	E14.9	84	县及县以
1184	2008	4	4	3	E14.9	000.0	000.0	000.0	I10	000.0	000.0	E14.9	85	县及县以
1185	2008	3	4	3	E14.9	000.0	000.0	000.0	I10	F03	000.0	E14.9	86	县及县以
1186	2008	3	4	3	E14.9	000.0	000.0	000.0	I10	I25.1	000.0	E14.9	89	县及县以
1187	2008	4	4	1	E77.8	L89	F09	000.0	E11.9	I10	000.0	F09	86	县及县以
1188	2008	3	4	3	I05.2	000.0	000.0	000.0	I10	E11.7	000.0	I05.2	57	县及县以
1189	2008	3	4	1	I21.0	I25.1	I10	000.0	E11.9	I49.9	000.0	I21.0	67	县及县以
1190	2008	3	4	1	I21.0	I25.1	I10	000.0	E11.9	I69.3	000.0	I21.0	85	县及县以
1191	2008	3	4	3	I21.1	I25.1	000.0	000.0	E11.9	J44.1	000.0	I21.1	75	县及县以
1192	2008	2	4	1	I48	I21.2	I25.1	I10	E11.9	000.0	000.0	I21.2	76	市以上
1193	2008	2	4	1	R57.0	I21.9	000.0	000.0	I10	E11.9	000.0	I21.9	66	市以上
1194	2008	3	4	1	R57.0	I21.9	I25.1	I10	E11.9	J18.9	K80.5	I21.9	83	县及县以
1195	2008	3	4	1	I46.1	I21.9	000.0	000.0	E14.9	000.0	000.0	I21.9	70	县及县以
1196	2008	3	4	2	I21.9	I25.1	000.0	000.0	E11.9	I10	000.0	I21.9	75	县及县以
1197	2008	2	4	3	I21.9	000.0	000.0	000.0	E14.9	M13.9	I10	I21.9	75	市以上
1198	2008	3	4	1	I21.9	I25.1	I10	000.0	E11.9	I69.3	000.0	I21.9	81	县及县以
1199	2008	1	4	3	I22.9	I10	000.0	000.0	E14.9	000.0	000.0	I22.9	65	市以上
1200	2008	3	4	3	I22.9	I10	000.0	000.0	E14.9	000.0	000.0	I22.9	90	县及县以
1201	2008	3	4	3	I25.1	I10	000.0	000.0	E11.9	000.0	000.0	I25.1	69	县及县以
1202	2008	3	4	1	I46.1	I25.1	I10	000.0	E11.9	000.0	000.0	I25.1	74	县及县以
1203	2008	1	4	8	I25.1	I10	000.0	000.0	E14.9	000.0	000.0	I25.1	74	市以上
1204	2008	3	4	1	J98.4	I25.1	I10	000.0	E14.9	000.0	000.0	I25.1	76	县及县以
1205	2008	3	4	3	I25.1	000.0	000.0	000.0	E14.9	000.0	000.0	I25.1	81	县及县以
1206	2008	3	4	6	I50.9	J98.4	I25.1	000.0	E14.9	000.0	000.0	I25.1	84	县及县以
1207	2008	3	4	3	I48	I25.1	000.0	000.0	E14.9	000.0	000.0	I25.1	85	县及县以
1208	2008	3	4	2	I25.1	000.0	000.0	000.0	J44.8	E11.9	000.0	I25.1	87	县及县以
1209	2008	4	4	3	I25.1	I10	000.0	000.0	E14.9	000.0	000.0	I25.1	89	县及县以
1210	2008	4	4	1	J98.4	I25.1	000.0	000.0	E77.8	E14.9	000.0	I25.1	94	县及县以
1211	2008	3	4	3	I60.9	I10	000.0	000.0	E14.9	I25.1	000.0	I60.9	74	县及县以
1212	2008	3	4	1	I61.4	000.0	000.0	000.0	E11.9	G20	000.0	I61.4	79	县及县以
1213	2008	3	4	3	I61.9	I10	000.0	000.0	E11.9	000.0	000.0	I61.9	51	县及县以
1214	2008	3	4	1	I61.9	I10	000.0	000.0	E11.9	000.0	000.0	I61.9	56	县及县以
1215	2008	1	4	3	I61.9	I10	000.0	000.0	E14.9	000.0	000.0	I61.9	56	市以上
1216	2008	2	4	5	I61.9	I10	000.0	000.0	E11.9	000.0	000.0	I61.9	62	市以上
1217	2008	3	4	1	I61.9	I10	000.0	000.0	E11.9	E87.6	I49.9	I61.9	70	县及县以
1218	2008	3	4	3	I61.9	I10	000.0	000.0	E14.9	000.0	000.0	I61.9	71	县及县以
1219	2008	3	4	3	G93.5	I61.9	I10	000.0	E11.9	000.0	000.0	I61.9	73	县及县以
1220	2008	1	4	1	J96.9	J18.9	I61.9	I10	E11.9	000.0	000.0	I61.9	80	市以上
1221	2008	3	4	1	I63.9	000.0	000.0	000.0	I10	E11.9	000.0	I63.9	60	县及县以
1222	2008	2	4	3	I63.9	I10	000.0	000.0	E14.9	000.0	000.0	I63.9	61	市以上
1223	2008	3	4	3	I63.9	000.0	000.0	000.0	E11.3	000.0	000.0	I63.9	67	县及县以
1224	2008	3	4	3	I63.9	I10	000.0	000.0	E14.9	000.0	000.0	I63.9	70	县及县以
1225	2008	3	4	8	I63.9	I10	000.0	000.0	E14.9	J18.9	000.0	I63.9	76	县及县以
1226	2008	3	4	3	I63.9	I10	000.0	000.0	E14.9	000.0	000.0	I63.9	80	县及县以
1227	2008	3	4	1	I63.9	I10	000.0	000.0	I48	E11.9	I25.1	I63.9	81	县及县以
1228	2008	3	4	1	I63.9	I10	000.0	000.0	E14.9	J18.9	N34.2	I63.9	81	县及县以
1229	2008	3	4	3	I63.9	I10	000.0	000.0	E14.9	000.0	000.0	I63.9	81	县及县以
1230	2008	3	4	1	J98.4	I63.9	I10	000.0	E11.9	000.0	000.0	I63.9	83	县及县以
1231	2008	2	4	3	I63.9	I10	000.0	000.0	E11.9	000.0	000.0	I63.9	83	市以上
1232	2008	3	4	1	G93.5	I63.9	000.0	000.0	E11.9	000.0	000.0	I63.9	84	县及县以
1233	2008	3	4	3	I63.9	I10	000.0	000.0	E11.9	000.0	000.0	I63.9	84	县及县以
1234	2008	3	4	3	I63.9	I10	000.0	000.0	E11.9	000.0	000.0	I63.9	84	县及县以
1235	2008	3	4	1	J98.4	I63.9	I10	000.0	J44.8	I74.3	E11.9	I63.9	84	县及县以
1236	2008	3	4	1	I63.9	I10	000.0	000.0	I48	E11.9	000.0	I63.9	85	县及县以
1237	2008	2	4	6	I63.9	000.0	000.0	000.0	E14.9	K74.1	000.0	I63.9	88	市以上
1238	2008	3	4	1	K92.2	I63.9	I10	000.0	E11.9	J18.9	000.0	I63.9	89	县及县以
1239	2008	4	4	6	I63.9	I10	000.0	000.0	I25.1	E11.9	000.0	I63.9	89	县及县以
1240	2008	1	4	1	I63.9	000.0	000.0	000.0	J98.4	I25.1	E11.9	I63.9	90	市以上
1241	2008	3	4	3	I63.9	I10	000.0	000.0	E11.9	I25.1	000.0	I63.9	91	县及县以
1242	2008	3	4	1	I26.0	I48	I63.9	I10	E11.9	000.0	000.0	I63.9	97	县及县以
1243	2008	3	5	2	R96.1	I64	I10	000.0	E11.9	000.0	000.0	I64	57	县及县以
1244	2008	1	4	1	I64	I10	000.0	000.0	E11.9	L89	000.0	I64	85	市以上
1245	2008	3	4	3	I69.3	000.0	000.0	000.0	E14.9	000.0	000.0	I69.3	61	县及县以
1246	2008	3	4	6	I69.3	I10	000.0	000.0	E14.9	000.0	000.0	I69.3	67	县及县以
1247	2008	3	4	3	I69.3	I10	000.0	000.0	E14.9	000.0	000.0	I69.3	75	县及县以
1248	2008	3	4	3	I69.3	I10	000.0	000.0	E14.9	000.0	000.0	I69.3	75	县及县以
1249	2008	1	2	3	I69.3	I10	000.0	000.0	E14.9	D61.9	000.0	I69.3	80	市以上
1250	2008	3	4	3	I69.3	I10	000.0	000.0	E14.9	000.0	000.0	I69.3	82	县及县以
1251	2008	4	4	6	J98.4	F01.9	I69.3	000.0	E11.9	000.0	000.0	I69.3	85	县及县以
1252	2008	3	4	3	I69.3	000.0	000.0	000.0	E14.9	000.0	000.0	I69.3	85	县及县以
1253	2008	3	4	1	J98.4	I69.3	I10	000.0	E11.9	000.0	000.0	I69.3	86	县及县以
1254	2008	3	4	3	J98.4	I69.3	I10	000.0	J44.8	E14.9	H54.0	I69.3	87	县及县以
1255	2008	3	4	1	J18.2	I69.3	I10	000.0	E11.9	000.0	000.0	I69.3	91	县及县以
1256	2008	1	4	3	I69.4	I10	000.0	000.0	E14.9	000.0	000.0	I69.4	73	市以上
1257	2008	1	4	3	I69.4	I10	000.0	000.0	E14.9	N03.9	000.0	I69.4	74	市以上
1258	2008	3	4	3	L89	I69.4	I10	000.0	E14.9	000.0	000.0	I69.4	81	县及县以
1259	2008	3	4	1	R57.9	J18.9	000.0	000.0	M86.9	I10	E14.9	J18.9	81	县及县以
1260	2008	3	4	1	J98.4	J42	000.0	000.0	E11.9	000.0	000.0	J42	58	县及县以
1261	2008	4	4	6	J98.4	J42	000.0	000.0	E11.9	I63.9	I25.1	J42	93	县及县以
1262	2008	3	4	1	J18.9	J43.9	J44.1	000.0	D14.3	E11.9	000.0	J44.1	84	县及县以
1263	2008	1	4	1	J44.1	000.0	000.0	000.0	D48.9	E87.8	E11.9	J44.1	85	市以上
1264	2008	3	4	2	I50.9	I27.9	J44.1	000.0	E14.9	I10	I25.1	J44.1	78	县及县以
1265	2008	4	4	3	J43.9	J44.8	000.0	000.0	I10	E14.9	000.0	J44.8	76	县及县以
1266	2008	4	4	1	J18.9	J44.8	000.0	000.0	I10	E11.9	F20.9	J44.8	83	县及县以
1267	2008	3	4	1	R09.0	I27.9	J44.8	000.0	I50.9	E11.2	I10	J44.8	75	县及县以
1268	2008	1	4	8	R99	I27.9	J43.9	J44.8	E14.9	000.0	000.0	J44.8	88	市以上
1269	2008	3	4	3	I27.9	J43.9	J44.8	000.0	E14.9	K80.1	000.0	J44.8	66	县及县以
1270	2008	3	4	1	I27.9	J44.8	000.0	000.0	E11.9	J96.9	I10	J44.8	79	县及县以
1271	2008	4	4	3	I27.9	J43.9	J44.8	000.0	E11.9	000.0	000.0	J44.8	81	县及县以
1272	2008	4	4	3	I27.9	J43.9	J44.8	000.0	E14.9	000.0	000.0	J44.8	95	县及县以
1273	2008	1	4	1	J96.9	R57.8	K56.7	000.0	I10	E11.9	000.0	K56.7	90	市以上
1274	2008	1	4	3	K56.7	000.0	000.0	000.0	I10	E14.9	000.0	K56.7	79	市以上
1275	2008	4	4	3	K72.9	R18	K70.3	000.0	I10	E14.9	000.0	K70.3	54	县及县以
1276	2008	1	4	3	R18	K74.1	000.0	000.0	E14.9	000.0	000.0	K74.1	55	市以上
1277	2008	1	2	1	K76.7	K75.1	D73.0	K74.6	E11.9	000.0	000.0	K74.6	75	市以上
1278	2008	1	4	1	K85	000.0	000.0	000.0	I10	E11.9	000.0	K85	45	市以上
1279	2008	3	4	3	M06.9	000.0	000.0	000.0	I10	E14.9	000.0	M06.9	75	县及县以
1280	2008	1	4	1	J98.4	N13.2	N21.0	000.0	I10	E11.9	C61	N21.0	74	市以上
1281	2008	3	5	8	S06.9	V23.4	000.0	000.0	E14.9	000.0	000.0	V23.4	59	县及县以
1282	2008	4	4	3	S72.1	W01.0	000.0	000.0	I10	E11.9	000.0	W01.0	78	县及县以
1283	2008	3	4	3	S72.8	W01.0	000.0	000.0	E11.9	I10	000.0	W01.0	91	县及县以
1284	2008	3	4	1	S06.8	W06.0	000.0	000.0	E11.9	000.0	000.0	W06.0	80	县及县以
1285	2008	4	4	3	L89	S72.0	W07.0	000.0	E11.9	I10	000.0	W07.0	67	县及县以
1286	2008	3	4	3	S06.8	W10.0	000.0	000.0	E14.9	000.0	000.0	W10.0	57	县及县以
1287	2008	9	1	3	T75.1	W70.8	000.0	000.0	E14.9	000.0	000.0	W70.8	73	县及县以
1288	2008	4	5	3	T75.1	W70.8	000.0	000.0	E14.9	000.0	000.0	W70.8	74	县及县以
1289	2008	1	5	2	T17.9	W79.0	000.0	000.0	I10	E14.9	J42	W79.0	75	市以上
1290	2008	3	4	1	T17.9	W79.2	000.0	000.0	F20.9	E11.9	C53.9	W79.2	64	县及县以
1291	2008	3	4	2	R09.0	L03.2	T81.4	Y65	I10	E11.9	000.0	Y65	74	县及县以
1292	2008	3	4	2	R57.0	T91.2	Y86	000.0	E11.9	I25.1	J42	Y86	85	县及县以
1293	2009	1	4	1	K72.9	B18.1	000.0	000.0	B94.9	E14.9	000.0	B18.1	66	市以上
1294	2009	3	4	3	R18	K74.1	B94.9	000.0	E14.9	000.0	000.0	B94.9	74	县及县以
1295	2009	3	4	3	R18	K74.1	B94.9	000.0	E14.9	000.0	000.0	B94.9	75	县及县以
1296	2009	3	4	3	K92.0	K74.1	B94.9	000.0	E11.9	000.0	000.0	B94.9	67	县及县以
1297	2009	3	4	9	R18	K74.1	B94.9	000.0	I10	E14.9	000.0	B94.9	79	县及县以
1298	2009	3	4	3	R18	K74.1	B94.9	000.0	I10	E14.9	000.0	B94.9	86	县及县以
1299	2009	3	4	3	K92.0	K74.1	B94.9	000.0	I10	E11.9	000.0	B94.9	82	县及县以
1300	2009	1	2	1	J98.4	C78.0	C11.9	000.0	E14.9	000.0	000.0	C11.9	68	市以上
1301	2009	1	2	3	C79.8	C15.9	000.0	000.0	B94.9	K74.1	E11.9	C15.9	77	市以上
1302	2009	3	2	3	C16.9	000.0	000.0	000.0	E11.9	000.0	000.0	C16.9	44	县及县以
1303	2009	3	2	3	C16.9	000.0	000.0	000.0	E11.8	000.0	000.0	C16.9	63	县及县以
1304	2009	1	2	1	C16.9	000.0	000.0	000.0	E11.9	000.0	000.0	C16.9	70	市以上
1305	2009	3	2	1	K92.2	C78.7	C16.9	000.0	E11.9	000.0	000.0	C16.9	80	县及县以
1306	2009	1	4	3	C16.9	000.0	000.0	000.0	I10	E14.9	000.0	C16.9	78	市以上
1307	2009	1	2	2	R57.1	C16.9	000.0	000.0	E14.9	D69.6	K92.0	C16.9	63	市以上
1308	2009	3	2	3	C78.7	C18.2	000.0	000.0	E14.9	000.0	000.0	C18.2	83	县及县以
1309	2009	3	2	3	C18.3	000.0	000.0	000.0	E14.9	000.0	000.0	C18.3	70	县及县以
1310	2009	2	2	3	C79.1	C18.6	000.0	000.0	E14.9	000.0	000.0	C18.6	61	市以上
1311	2009	1	4	1	E87.8	C78.0	C18.7	000.0	D64.9	E14.9	N18.9	C18.7	68	市以上
1312	2009	2	4	3	C79.5	C20	000.0	000.0	E11.9	000.0	000.0	C20	58	市以上
1313	2009	3	2	3	C20	000.0	000.0	000.0	E14.9	000.0	000.0	C20	74	县及县以
1314	2009	3	2	3	C78.7	C20	000.0	000.0	I10	I25.1	E11.9	C20	79	县及县以
1315	2009	3	2	3	C20	000.0	000.0	000.0	E14.9	I10	000.0	C20	81	县及县以
1316	2009	1	2	1	K72.9	C78.7	C20	000.0	I42	I49.9	E11.9	C20	57	市以上
1317	2009	3	2	1	R18	C22.9	000.0	000.0	E11.9	000.0	000.0	C22.9	85	县及县以
1318	2009	3	4	3	C22.9	000.0	000.0	000.0	B94.9	E11.9	000.0	C22.9	78	县及县以
1319	2009	1	4	3	C22.9	000.0	000.0	000.0	E14.9	I10	000.0	C22.9	73	市以上
1320	2009	3	4	1	K92.2	C22.9	000.0	000.0	I10	E11.9	000.0	C22.9	77	县及县以
1321	2009	1	4	1	K72.9	C22.9	000.0	000.0	I10	E11.9	B18.1	C22.9	82	市以上
1322	2009	3	4	1	C22.9	000.0	000.0	000.0	I10	E11.9	I49.9	C22.9	90	县及县以
1323	2009	3	4	1	C79.8	C23	000.0	000.0	E11.2	I10	000.0	C23	74	县及县以
1324	2009	3	4	1	C24.0	000.0	000.0	000.0	I10	E11.9	R60.9	C24.0	82	县及县以
1325	2009	1	4	3	C24.0	000.0	000.0	000.0	E14.9	I10	J44.8	C24.0	76	市以上
1326	2009	1	4	1	K92.0	R18	C78.7	C25.9	E11.9	000.0	000.0	C25.9	68	市以上
1327	2009	1	4	3	C25.9	000.0	000.0	000.0	E14.9	000.0	000.0	C25.9	73	市以上
1328	2009	3	4	3	C25.9	000.0	000.0	000.0	E11.9	000.0	000.0	C25.9	80	县及县以
1329	2009	1	4	3	C25.9	000.0	000.0	000.0	E14.9	I10	000.0	C25.9	78	市以上
1330	2009	2	4	3	C25.9	000.0	000.0	000.0	I10	E14.9	000.0	C25.9	81	市以上
1331	2009	1	3	3	C25.9	000.0	000.0	000.0	E14.9	I25.1	000.0	C25.9	71	市以上
1332	2009	1	2	3	C34.1	000.0	000.0	000.0	I10	I69.3	E14.9	C34.1	67	市以上
1333	2009	1	2	1	K92.2	C79.8	C34.1	000.0	I10	E11.9	I25.1	C34.1	71	市以上
1334	2009	1	2	8	R09.0	J98.4	C34.9	000.0	E11.9	000.0	000.0	C34.9	73	市以上
1335	2009	1	4	2	R99	C34.9	000.0	000.0	E11.2	000.0	000.0	C34.9	76	市以上
1336	2009	3	4	3	C34.9	000.0	000.0	000.0	E14.9	000.0	000.0	C34.9	76	县及县以
1337	2009	1	4	3	C79.5	C34.9	000.0	000.0	E11.9	I10	000.0	C34.9	58	市以上
1338	2009	1	2	1	J18.2	C79.5	C34.9	000.0	I10	E11.9	L89	C34.9	58	市以上
1339	2009	1	2	1	T17.9	C34.9	000.0	000.0	I10	E14.9	000.0	C34.9	62	市以上
1340	2009	1	3	1	T17.9	J98.4	C78.1	C34.9	I10	E11.9	N19	C34.9	78	市以上
1341	2009	3	4	1	C79.8	C34.9	000.0	000.0	E11.9	I10	000.0	C34.9	80	县及县以
1342	2009	3	4	1	C79.8	C34.9	000.0	000.0	I10	E11.9	J44.8	C34.9	81	县及县以
1343	2009	3	4	3	C34.9	000.0	000.0	000.0	E14.9	I10	000.0	C34.9	82	县及县以
1344	2009	1	4	1	J98.4	C34.9	000.0	000.0	I10	E11.9	000.0	C34.9	89	市以上
1345	2009	1	4	1	C34.9	000.0	000.0	000.0	I63.9	E11.9	I10	C34.9	77	市以上
1346	2009	1	2	3	C77.5	C43.5	000.0	000.0	E11.9	000.0	000.0	C43.5	59	市以上
1347	2009	1	2	1	J98.4	C78.0	C50.9	000.0	E11.9	S72.0	000.0	C50.9	52	市以上
1348	2009	1	2	1	J18.2	C78.2	C50.9	000.0	L89	E11.9	000.0	C50.9	71	市以上
1349	2009	3	3	3	C55	000.0	000.0	000.0	E14.9	I10	000.0	C55	81	县及县以
1350	2009	1	4	1	C78.8	C64	000.0	000.0	E11.9	F20.9	000.0	C64	52	市以上
1351	2009	1	2	3	C78.7	C67.9	000.0	000.0	E14.9	000.0	000.0	C67.9	62	市以上
1352	2009	3	4	1	E87.5	N19	N28.9	C67.9	E11.9	J18.9	I25.1	C67.9	80	县及县以
1353	2009	1	2	3	C71.9	000.0	000.0	000.0	I10	E14.9	000.0	C71.9	63	市以上
1354	2009	3	4	3	C93.1	000.0	000.0	000.0	I10	E14.9	S72.9	C93.1	76	县及县以
1355	2009	3	4	1	C95.9	000.0	000.0	000.0	I25.1	E11.9	B94.9	C95.9	62	县及县以
1356	2009	1	4	3	D15.1	000.0	000.0	000.0	I10	E11.9	000.0	D15.1	63	市以上
1357	2009	1	4	1	D37.0	000.0	000.0	000.0	I10	I63.9	E11.7	D37.0	81	市以上
1358	2009	2	4	1	D64.9	D37.6	000.0	000.0	I25.1	I48	E14.9	D37.6	81	市以上
1359	2009	1	4	3	J94.8	D38.1	000.0	000.0	I10	I49.9	E11.9	D38.1	67	市以上
1360	2009	1	4	6	D43.2	000.0	000.0	000.0	E11.9	000.0	000.0	D43.2	67	市以上
1361	2009	3	3	1	R18	K65.9	D48.3	000.0	E11.9	I25.1	000.0	D48.3	91	县及县以
1362	2009	3	4	2	A41.9	E10.5	000.0	000.0	I10	000.0	000.0	E10.5	18	县及县以
1363	2009	3	4	1	E10.7	000.0	000.0	000.0	J40	F09	000.0	E10.7	82	县及县以
1364	2009	3	4	3	E11.0	000.0	000.0	000.0	T93.1	M12.0	I10	E11.0	82	县及县以
1365	2009	3	4	2	E11.0	000.0	000.0	000.0	I25.1	I10	000.0	E11.0	73	县及县以
1366	2009	2	4	2	K92.2	E11.1	000.0	000.0	000.0	000.0	000.0	E11.1	42	市以上
1367	2009	3	4	3	E11.1	000.0	000.0	000.0	J18.9	A41.9	F20.9	E11.1	45	县及县以
1368	2009	3	4	1	E11.1	000.0	000.0	000.0	J98.4	I10	000.0	E11.1	86	县及县以
1369	2009	1	4	3	N19	E11.2	000.0	000.0	000.0	000.0	000.0	E11.2	64	市以上
1370	2009	3	4	1	N19	E11.2	000.0	000.0	F01.9	000.0	000.0	E11.2	80	县及县以
1371	2009	3	4	1	E11.2	000.0	000.0	000.0	L89	S79.9	F03	E11.2	83	县及县以
1372	2009	3	4	1	E87.5	N19	E11.2	000.0	S72.9	K92.2	G30.9	E11.2	79	县及县以
1373	2009	1	4	3	N19	E11.2	000.0	000.0	I10	I69.3	000.0	E11.2	68	市以上
1374	2009	1	4	1	J98.4	E87.8	N19	E11.2	I10	I69.4	N40	E11.2	80	市以上
1375	2009	3	4	3	E11.2	000.0	000.0	000.0	I10	000.0	000.0	E11.2	80	县及县以
1376	2009	3	4	1	N19	E11.2	000.0	000.0	N39.0	I26.9	E87.6	E11.2	57	县及县以
1377	2009	1	4	3	H54.0	E11.3	000.0	000.0	000.0	000.0	000.0	E11.3	60	市以上
1378	2009	3	4	1	A41.9	E11.5	000.0	000.0	I10	000.0	000.0	E11.5	86	县及县以
1379	2009	3	4	9	A41.9	J96.0	J18.8	E11.6	D70	E87.6	000.0	E11.6	79	县及县以
1380	2009	4	4	1	J98.4	E11.6	000.0	000.0	I10	S72.0	000.0	E11.6	86	县及县以
1381	2009	1	4	2	J96.9	R18	E11.7	000.0	N19	D64.9	000.0	E11.7	71	市以上
1382	2009	3	4	1	E11.7	000.0	000.0	000.0	K74.1	I10	000.0	E11.7	69	县及县以
1383	2009	3	4	3	E11.7	000.0	000.0	000.0	I10	I69.3	F01.9	E11.7	74	县及县以
1384	2009	1	4	1	J96.9	I50.9	I26.9	E11.7	000.0	000.0	000.0	E11.7	84	市以上
1385	2009	1	4	2	J96.9	E11.8	000.0	000.0	000.0	000.0	000.0	E11.8	59	市以上
1386	2009	3	4	3	J98.4	E11.8	000.0	000.0	000.0	000.0	000.0	E11.8	84	县及县以
1387	2009	2	4	5	J18.9	E11.8	000.0	000.0	000.0	000.0	000.0	E11.8	84	市以上
1388	2009	2	4	3	J18.9	E11.8	000.0	000.0	000.0	000.0	000.0	E11.8	85	市以上
1389	2009	1	2	1	J96.9	E11.8	000.0	000.0	C67	J44.8	C65	E11.8	80	市以上
1390	2009	3	4	8	R96.1	E11.8	000.0	000.0	I10	000.0	000.0	E11.8	43	县及县以
1391	2009	3	4	1	J98.4	E11.8	000.0	000.0	G20	I69.3	000.0	E11.8	81	县及县以
1392	2009	3	4	3	E11.9	000.0	000.0	000.0	000.0	000.0	000.0	E11.9	55	县及县以
1393	2009	3	4	3	E11.9	000.0	000.0	000.0	F20.9	000.0	000.0	E11.9	56	县及县以
1394	2009	3	4	3	E11.9	000.0	000.0	000.0	000.0	000.0	000.0	E11.9	65	县及县以
1395	2009	3	4	1	L89	E11.9	000.0	000.0	000.0	000.0	000.0	E11.9	81	县及县以
1396	2009	3	4	3	J98.4	E11.9	000.0	000.0	000.0	000.0	000.0	E11.9	88	县及县以
1397	2009	3	4	3	E11.9	000.0	000.0	000.0	I10	000.0	000.0	E11.9	61	县及县以
1398	2009	1	4	3	E11.9	000.0	000.0	000.0	I10	I69.4	000.0	E11.9	61	市以上
1399	2009	3	4	3	E11.9	000.0	000.0	000.0	K80.4	I10	000.0	E11.9	74	县及县以
1400	2009	4	4	6	E11.9	000.0	000.0	000.0	I10	000.0	000.0	E11.9	80	县及县以
1401	2009	4	4	3	E11.9	000.0	000.0	000.0	I10	000.0	000.0	E11.9	81	县及县以
1402	2009	3	4	3	E11.9	000.0	000.0	000.0	I10	000.0	000.0	E11.9	82	县及县以
1403	2009	3	4	6	E11.9	000.0	000.0	000.0	D53.9	I10	000.0	E11.9	84	县及县以
1404	2009	4	4	1	J98.4	E11.9	000.0	000.0	I10	000.0	000.0	E11.9	84	县及县以
1405	2009	3	4	3	E11.9	000.0	000.0	000.0	I10	000.0	000.0	E11.9	87	县及县以
1406	2009	2	4	3	J98.4	I15.9	E11.9	000.0	000.0	000.0	000.0	E11.9	57	市以上
1407	2009	3	3	9	R53	I50.9	J98.4	E11.9	I10	I25.1	000.0	E11.9	84	县及县以
1408	2009	3	4	6	J18.9	E11.9	000.0	000.0	I69.3	000.0	000.0	E11.9	83	县及县以
1409	2009	3	4	3	E14.0	000.0	000.0	000.0	J42	000.0	000.0	E14.0	86	县及县以
1410	2009	3	4	3	E14.1	000.0	000.0	000.0	I10	000.0	000.0	E14.1	76	县及县以
1411	2009	1	4	3	N19	E14.2	000.0	000.0	000.0	000.0	000.0	E14.2	40	市以上
1412	2009	2	4	3	N19	E14.2	000.0	000.0	S72.0	000.0	000.0	E14.2	45	市以上
1413	2009	1	4	3	N19	E14.2	000.0	000.0	K80.4	000.0	000.0	E14.2	58	市以上
1414	2009	3	4	3	N19	E14.2	000.0	000.0	000.0	000.0	000.0	E14.2	72	县及县以
1415	2009	3	4	3	N19	E14.2	000.0	000.0	B94.9	D73.8	000.0	E14.2	85	县及县以
1416	2009	1	4	3	K74.6	N19	E14.2	000.0	000.0	000.0	000.0	E14.2	86	市以上
1417	2009	3	4	1	T81.6	N19	E14.2	000.0	I10	I25.1	000.0	E14.2	62	县及县以
1418	2009	3	4	3	E14.2	000.0	000.0	000.0	I10	000.0	000.0	E14.2	84	县及县以
1419	2009	3	4	3	E14.3	000.0	000.0	000.0	M12.0	000.0	000.0	E14.3	74	县及县以
1420	2009	4	4	3	E14.5	000.0	000.0	000.0	I10	000.0	000.0	E14.5	74	县及县以
1421	2009	2	4	3	E14.5	000.0	000.0	000.0	I10	I69.3	000.0	E14.5	82	市以上
1422	2009	1	4	3	K12.2	E14.6	000.0	000.0	H25.9	000.0	000.0	E14.6	67	市以上
1423	2009	3	4	3	L89	M81.8	E14.6	000.0	000.0	000.0	000.0	E14.6	76	县及县以
1424	2009	1	4	3	L98.4	E14.6	000.0	000.0	I25.1	I10	000.0	E14.6	79	市以上
1425	2009	4	4	3	E14.8	000.0	000.0	000.0	G31.9	000.0	000.0	E14.8	84	县及县以
1426	2009	9	1	9	R99	E14.9	000.0	000.0	000.0	000.0	000.0	E14.9	41	县及县以
1427	2009	4	4	3	R63.0	E14.9	000.0	000.0	000.0	000.0	000.0	E14.9	73	县及县以
1428	2009	1	4	3	E14.9	000.0	000.0	000.0	000.0	000.0	000.0	E14.9	49	市以上
1429	2009	3	4	3	E14.9	000.0	000.0	000.0	000.0	000.0	000.0	E14.9	78	县及县以
1430	2009	2	4	3	J98.4	E14.9	000.0	000.0	000.0	000.0	000.0	E14.9	83	市以上
1431	2009	3	4	3	E14.9	000.0	000.0	000.0	I10	000.0	000.0	E14.9	69	县及县以
1432	2009	3	4	3	E14.9	000.0	000.0	000.0	I10	000.0	000.0	E14.9	81	县及县以
1433	2009	3	4	3	E14.9	000.0	000.0	000.0	I10	000.0	000.0	E14.9	84	县及县以
1434	2009	3	4	2	J96.0	J98.4	E87.8	E14.9	I25.1	000.0	000.0	E14.9	77	县及县以
1435	2009	3	9	8	R99	F10.9	000.0	000.0	I10	E14.9	000.0	F10.9	55	县及县以
1436	2009	1	4	3	G12.2	000.0	000.0	000.0	I10	E14.9	000.0	G12.2	57	市以上
1437	2009	4	4	1	I50.9	I11.0	I10	000.0	E87.6	E11.9	K77.0	I11.0	76	县及县以
1438	2009	3	4	8	I11.0	000.0	000.0	000.0	E14.9	000.0	000.0	I11.0	76	县及县以
1439	2009	3	4	3	I11.0	I10	000.0	000.0	E14.9	000.0	000.0	I11.0	82	县及县以
1440	2009	3	4	3	I11.9	I10	000.0	000.0	E14.9	000.0	000.0	I11.9	55	县及县以
1441	2009	3	4	3	I11.9	000.0	000.0	000.0	E14.9	000.0	000.0	I11.9	87	县及县以
1442	2009	1	4	1	R57.0	I21.0	I25.1	I10	E11.2	000.0	000.0	I21.0	68	市以上
1443	2009	3	4	1	I21.0	I25.1	I10	000.0	I69.3	E14.9	000.0	I21.0	84	县及县以
1444	2009	3	4	1	I21.1	I25.1	I10	000.0	E11.9	J42	000.0	I21.1	76	县及县以
1445	2009	3	4	2	I21.2	I25.1	I10	000.0	E14.9	000.0	000.0	I21.2	78	县及县以
1446	2009	1	4	1	J96.9	R57.0	I21.9	I25.1	E14.9	I10	J18.9	I21.9	66	市以上
1447	2009	3	4	3	I21.9	I10	000.0	000.0	E14.9	000.0	000.0	I21.9	83	县及县以
1448	2009	1	4	1	R96.1	I50.1	I25.1	I10	E11.9	J98.4	000.0	I25.1	78	市以上
1449	2009	3	4	1	R57.0	I25.1	000.0	000.0	E11.9	F03	000.0	I25.1	88	县及县以
1450	2009	3	4	2	I46.1	I25.1	I10	000.0	E14.9	000.0	000.0	I25.1	63	县及县以
1451	2009	3	4	8	I46.1	I25.1	I10	000.0	E11.9	000.0	000.0	I25.1	67	县及县以
1452	2009	1	4	1	I50.9	I25.1	I10	000.0	E11.5	J81	000.0	I25.1	69	市以上
1453	2009	3	4	1	I46.1	I25.1	I10	000.0	E11.2	I69.4	000.0	I25.1	71	县及县以
1454	2009	1	4	3	I25.1	000.0	000.0	000.0	I10	E14.9	M10.9	I25.1	71	市以上
1455	2009	3	4	3	I25.1	I10	000.0	000.0	E11.9	000.0	000.0	I25.1	72	县及县以
1456	2009	3	4	3	I25.1	I10	000.0	000.0	E11.9	M10.9	000.0	I25.1	74	县及县以
1457	2009	3	4	1	I26.9	I74.3	I25.1	I10	E11.9	C16.9	000.0	I25.1	76	县及县以
1458	2009	3	4	1	I50.9	I25.1	000.0	000.0	J18.9	E14.9	000.0	I25.1	76	县及县以
1459	2009	3	4	1	I46.1	I49.9	I25.1	I10	E14.9	J20.9	000.0	I25.1	77	县及县以
1460	2009	3	4	1	I50.9	I25.1	I10	000.0	N18.9	E11.9	J18.2	I25.1	80	县及县以
1461	2009	4	4	8	I25.1	000.0	000.0	000.0	F03	E14.9	000.0	I25.1	80	县及县以
1462	2009	3	4	1	I49.9	I25.1	000.0	000.0	N39.0	E11.9	N40	I25.1	81	县及县以
1463	2009	3	4	3	I25.1	I10	000.0	000.0	I69.3	E11.9	000.0	I25.1	82	县及县以
1464	2009	3	4	1	I46.1	I48	I25.1	I10	J44.8	E11.9	000.0	I25.1	82	县及县以
1465	2009	3	4	1	I50.1	I25.1	I10	000.0	J18.9	S01.3	E11.9	I25.1	84	县及县以
1466	2009	4	4	1	I50.9	I48	I25.1	I10	E11.9	000.0	000.0	I25.1	86	县及县以
1467	2009	3	4	3	I25.1	000.0	000.0	000.0	E14.9	000.0	000.0	I25.1	86	县及县以
1468	2009	3	4	3	I48	I25.1	I10	000.0	E11.9	000.0	000.0	I25.1	87	县及县以
1469	2009	3	4	3	I25.1	I10	000.0	000.0	E14.9	000.0	000.0	I25.1	87	县及县以
1470	2009	3	4	1	I46.1	I25.5	000.0	000.0	E11.2	000.0	000.0	I25.5	67	县及县以
1471	2009	1	4	1	J96.9	J98.4	I25.8	000.0	E11.9	N19	E87.8	I25.8	62	市以上
1472	2009	1	4	3	I51.7	I42.0	000.0	000.0	E14.9	000.0	000.0	I42.0	80	市以上
1473	2009	1	3	1	I61.8	I10	000.0	000.0	E14.9	000.0	000.0	I61.8	62	市以上
1474	2009	1	3	3	I61.9	I10	000.0	000.0	E11.9	000.0	000.0	I61.9	63	市以上
1475	2009	1	4	3	I61.9	I10	000.0	000.0	E14.9	B94.9	000.0	I61.9	72	市以上
1476	2009	1	4	3	I61.9	I10	000.0	000.0	E11.9	000.0	000.0	I61.9	76	市以上
1477	2009	1	4	2	I61.9	000.0	000.0	000.0	E14.5	000.0	000.0	I61.9	79	市以上
1478	2009	1	4	3	I61.9	000.0	000.0	000.0	E11.9	F03	000.0	I61.9	80	市以上
1479	2009	3	4	2	I61.9	I10	000.0	000.0	E11.9	000.0	000.0	I61.9	80	县及县以
1480	2009	1	4	3	I61.9	I10	000.0	000.0	E14.9	000.0	000.0	I61.9	80	市以上
1481	2009	1	4	6	I61.9	I10	000.0	000.0	E14.9	000.0	000.0	I61.9	83	市以上
1482	2009	1	4	1	I63.8	000.0	000.0	000.0	E11.9	000.0	000.0	I63.8	51	市以上
1483	2009	1	4	1	I63.9	I10	000.0	000.0	E14.9	I48	000.0	I63.9	61	市以上
1484	2009	3	4	3	I63.9	I10	000.0	000.0	N19	E11.9	000.0	I63.9	63	县及县以
1485	2009	3	4	1	G93.5	I63.9	I10	000.0	I25.1	T02.2	E14.9	I63.9	66	县及县以
1486	2009	1	4	8	I63.9	I10	000.0	000.0	E11.9	000.0	000.0	I63.9	68	市以上
1487	2009	3	3	1	I63.9	I10	000.0	000.0	E14.9	J42	000.0	I63.9	71	县及县以
1488	2009	3	4	1	J98.4	I63.9	I10	000.0	I25.1	S72.9	E11.7	I63.9	76	县及县以
1489	2009	3	4	3	I63.9	I10	000.0	000.0	E14.9	000.0	000.0	I63.9	76	县及县以
1490	2009	3	4	3	I63.9	I10	000.0	000.0	E14.9	000.0	000.0	I63.9	77	县及县以
1491	2009	1	4	3	I63.9	I10	000.0	000.0	E14.9	K31.8	000.0	I63.9	78	市以上
1492	2009	1	4	3	I63.9	I10	000.0	000.0	E14.9	000.0	000.0	I63.9	79	市以上
1493	2009	3	4	3	I63.9	I10	000.0	000.0	E11.9	000.0	000.0	I63.9	80	县及县以
1494	2009	1	4	3	I63.9	I10	000.0	000.0	E11.9	000.0	000.0	I63.9	80	市以上
1495	2009	3	4	1	J96.9	I63.9	I10	000.0	E11.9	I25.1	000.0	I63.9	80	县及县以
1496	2009	3	4	1	I63.9	I10	000.0	000.0	K80.1	J42	E11.9	I63.9	80	县及县以
1497	2009	3	4	3	I63.9	000.0	000.0	000.0	E14.9	000.0	000.0	I63.9	80	县及县以
1498	2009	2	4	3	L89	I63.9	I10	000.0	E11.9	000.0	000.0	I63.9	81	市以上
1499	2009	3	4	3	I63.9	I10	000.0	000.0	E11.9	000.0	000.0	I63.9	81	县及县以
1500	2009	3	4	3	I63.9	I10	000.0	000.0	E14.9	000.0	000.0	I63.9	81	县及县以
1501	2009	3	4	3	I63.9	I10	000.0	000.0	J42	I48	E11.9	I63.9	82	县及县以
1502	2009	3	4	3	L89	I63.9	I10	000.0	E14.9	000.0	000.0	I63.9	82	县及县以
1503	2009	1	4	1	I63.9	I10	000.0	000.0	I48	E14.9	000.0	I63.9	83	市以上
1504	2009	3	4	3	I63.9	I10	000.0	000.0	E11.9	I48	000.0	I63.9	84	县及县以
1505	2009	1	4	3	I63.9	I69.3	I10	000.0	E14.9	000.0	000.0	I63.9	84	市以上
1506	2009	3	4	1	I63.9	I10	000.0	000.0	I25.1	I48	E14.9	I63.9	84	县及县以
1507	2009	3	4	3	I63.9	I10	000.0	000.0	E11.9	I51.9	000.0	I63.9	85	县及县以
1508	2009	4	4	3	I64	I10	000.0	000.0	E14.9	000.0	000.0	I64	73	县及县以
1509	2009	4	4	3	I64	I10	000.0	000.0	E14.9	000.0	000.0	I64	75	县及县以
1510	2009	3	4	3	I64	000.0	000.0	000.0	E14.9	000.0	000.0	I64	77	县及县以
1511	2009	4	4	3	I64	I10	000.0	000.0	E14.9	000.0	000.0	I64	83	县及县以
1512	2009	3	4	1	I64	000.0	000.0	000.0	E11.0	000.0	000.0	I64	85	县及县以
1513	2009	4	4	3	I64	I10	000.0	000.0	E14.9	000.0	000.0	I64	90	县及县以
1514	2009	3	4	1	J18.9	I64	I10	000.0	I25.1	M51.1	E11.9	I64	91	县及县以
1515	2009	3	4	1	J18.9	I69.1	I10	000.0	E14.9	T93.1	000.0	I69.1	64	县及县以
1516	2009	1	4	3	J98.4	I69.1	I10	000.0	E11.9	000.0	000.0	I69.1	88	市以上
1517	2009	3	4	2	G40.9	G91.9	I69.3	000.0	E11.9	000.0	000.0	I69.3	63	县及县以
1518	2009	3	4	3	I69.3	I10	000.0	000.0	E14.9	000.0	000.0	I69.3	77	县及县以
1519	2009	3	4	3	I69.3	I10	000.0	000.0	E14.9	000.0	000.0	I69.3	81	县及县以
1520	2009	3	4	3	I69.3	I10	000.0	000.0	E11.9	000.0	000.0	I69.3	82	县及县以
1521	2009	3	4	3	I69.3	I10	000.0	000.0	E11.9	I25.1	000.0	I69.3	83	县及县以
1522	2009	3	4	3	I69.3	I10	000.0	000.0	E11.9	000.0	000.0	I69.3	84	县及县以
1523	2009	3	4	3	I69.3	I10	000.0	000.0	E14.9	B94.9	000.0	I69.3	87	县及县以
1524	2009	3	4	3	J18.9	I69.3	I10	000.0	E14.9	000.0	000.0	I69.3	88	县及县以
1525	2009	3	4	1	J18.9	I69.3	I10	000.0	E11.9	000.0	000.0	I69.3	91	县及县以
1526	2009	3	4	3	I69.4	I10	000.0	000.0	E14.9	000.0	000.0	I69.4	68	县及县以
1527	2009	3	4	3	I69.4	I10	000.0	000.0	E14.9	000.0	000.0	I69.4	79	县及县以
1528	2009	3	4	1	J98.4	I69.4	000.0	000.0	E11.9	E77.8	D64.9	I69.4	81	县及县以
1529	2009	3	4	1	J98.4	G40.9	I69.4	I10	E11.2	D72.9	N34.2	I69.4	88	县及县以
1530	2009	1	4	2	K26.3	000.0	000.0	000.0	E11.9	000.0	000.0	I71.0	79	市以上
1531	2009	3	4	1	J18.9	000.0	000.0	000.0	M06.9	E11.8	000.0	J18.9	84	县及县以
1532	2009	3	4	1	J18.9	000.0	000.0	000.0	I25.1	E14.9	I10	J18.9	93	县及县以
1533	2009	3	4	2	R09.0	J42	000.0	000.0	E14.9	000.0	000.0	J42	71	县及县以
1534	2009	4	4	3	J98.4	J42	000.0	000.0	E11.9	000.0	000.0	J42	81	县及县以
1535	2009	3	4	1	J42	000.0	000.0	000.0	I10	E11.9	G31.9	J42	90	县及县以
1536	2009	4	4	1	J44.1	000.0	000.0	000.0	C25.0	E11.8	I25.1	J44.1	82	县及县以
1537	2009	3	4	1	J44.1	000.0	000.0	000.0	I26.9	I10	E11.9	J44.1	77	县及县以
1538	2009	3	4	3	I27.9	J43.9	J44.1	000.0	I10	E14.9	000.0	J44.1	84	县及县以
1539	2009	1	4	1	R53	J98.4	J44.8	000.0	E14.9	000.0	000.0	J44.8	81	市以上
1540	2009	3	4	3	J43.9	J44.8	000.0	000.0	E14.3	000.0	000.0	J44.8	79	县及县以
1541	2009	3	4	3	J43.9	J44.8	000.0	000.0	I10	I63.9	E11.9	J44.8	85	县及县以
1542	2009	1	4	3	J98.4	J44.8	000.0	000.0	I25.1	E11.9	A15.0	J44.8	68	市以上
1543	2009	4	4	8	R99	I27.9	J43.9	J44.8	E14.9	000.0	000.0	J44.8	66	县及县以
1544	2009	3	4	3	I27.9	J43.9	J44.8	000.0	E14.9	000.0	000.0	J44.8	76	县及县以
1545	2009	3	4	3	I27.9	J43.9	J44.8	000.0	I10	E14.9	000.0	J44.8	80	县及县以
1546	2009	3	4	3	I27.9	J43.9	J44.8	000.0	I10	E11.9	N41.9	J44.8	82	县及县以
1547	2009	3	4	3	I27.9	J43.9	J44.8	000.0	E14.9	000.0	000.0	J44.8	84	县及县以
1548	2009	3	4	1	J98.4	I27.9	J43.9	J44.8	I10	E11.9	F03	J44.8	87	县及县以
1549	2009	3	4	3	I27.9	J43.9	J44.8	000.0	I10	E14.9	000.0	J44.8	89	县及县以
1550	2009	3	4	1	J98.4	J47	000.0	000.0	E11.9	I10	000.0	J47	88	县及县以
1551	2009	4	4	1	J98.4	J84.1	000.0	000.0	K83.9	I22.9	E14.9	J84.1	78	县及县以
1552	2009	3	4	1	R53	J84.9	000.0	000.0	E14.9	I10	I25.1	J84.9	84	县及县以
1553	2009	1	4	3	J94.8	K80.4	000.0	000.0	E11.9	000.0	000.0	K80.4	72	市以上
1554	2009	3	4	3	K85	000.0	000.0	000.0	E14.9	000.0	000.0	K85	74	县及县以
1555	2009	3	4	1	I50.9	A41.9	K85	000.0	I25.1	I10	E11.9	K85	88	县及县以
1556	2009	3	4	1	K92.2	000.0	000.0	000.0	I10	E11.9	F32.9	K92.2	68	县及县以
1557	2009	3	4	3	K92.2	000.0	000.0	000.0	I10	E11.9	000.0	K92.2	80	县及县以
1558	2009	3	4	1	J98.4	J84.9	M32.9	000.0	E14.1	000.0	000.0	M32.9	48	县及县以
1559	2009	3	4	3	M32.9	000.0	000.0	000.0	E14.9	000.0	000.0	M32.9	51	县及县以
1560	2009	1	4	1	J98.4	J99.1	M34.8	000.0	I25.1	E11.9	Q21.1	M34.8	77	市以上
1561	2009	1	4	3	N19	N03.9	000.0	000.0	E14.9	000.0	000.0	N03.9	51	市以上
1562	2009	3	4	3	N03.9	000.0	000.0	000.0	E14.2	000.0	000.0	N03.9	84	县及县以
1563	2009	1	4	1	R57.9	A41.9	J18.0	N39.0	E11.9	000.0	000.0	N39.0	63	市以上
1564	2009	4	4	9	S06.9	V23.4	000.0	000.0	E11.9	I10	000.0	V23.4	58	县及县以
1565	2009	3	4	3	J18.9	S72.0	W01.0	000.0	E11.9	000.0	000.0	W01.0	69	县及县以
1566	2009	3	4	3	S72.1	W01.0	000.0	000.0	E14.9	000.0	000.0	W01.0	75	县及县以
1567	2009	4	4	3	S09.9	W01.0	000.0	000.0	E14.9	F03	000.0	W01.0	87	县及县以
1568	2009	1	4	1	J18.9	S06.9	W01.0	000.0	I10	I69.3	E11.9	W01.0	76	市以上
1569	2009	4	4	3	S72.0	W01.0	000.0	000.0	I10	E14.9	000.0	W01.0	76	县及县以
1570	2009	2	4	3	L89	S72.0	W01.1	000.0	I10	E14.9	000.0	W01.1	85	市以上
1571	2009	3	4	1	S72.0	W01.8	000.0	000.0	I10	E11.2	000.0	W01.8	77	县及县以
1572	2009	3	4	3	S72.0	W07.0	000.0	000.0	I10	E11.9	000.0	W07.0	82	县及县以
1573	2009	1	4	1	J96.9	J98.4	S06.5	W11.0	E11.9	S42.3	000.0	W11.0	83	市以上
1574	2009	3	4	3	S72.9	W19.0	000.0	000.0	E11.3	000.0	000.0	W19.0	61	县及县以
1575	2009	3	4	3	T75.1	W70.8	000.0	000.0	I10	E11.9	000.0	W70.8	85	县及县以
1576	2009	3	4	8	R96.1	T71	W79.0	000.0	E14.9	000.0	000.0	W79.0	82	县及县以
1577	2009	3	4	8	T71	X70.0	000.0	000.0	E14.9	000.0	000.0	X70.0	56	县及县以
1578	2009	3	4	3	T93.1	Y86	000.0	000.0	E11.9	000.0	000.0	Y86	86	县及县以
1579	2009	3	4	3	T93.1	Y86	000.0	000.0	I10	E11.9	000.0	Y86	83	县及县以
1580	2009	3	4	3	L89	T93.2	Y86	000.0	I69.4	E11.9	000.0	Y86	82	县及县以
1581	2010	3	4	3	K74.1	B18.1	000.0	000.0	E11.9	000.0	000.0	B18.1	53	县及县以
1582	2010	1	4	3	B18.1	000.0	000.0	000.0	E11.9	000.0	000.0	B18.1	55	市以上
1583	2010	1	4	3	K92.2	R18	K74.1	B94.9	I10	E14.9	000.0	B94.9	69	市以上
1584	2010	3	4	3	R18	K74.1	B94.9	000.0	J42	I10	E14.9	B94.9	75	县及县以
1585	2010	2	4	3	R18	K74.1	B94.9	000.0	I10	E14.9	000.0	B94.9	77	市以上
1586	2010	3	4	1	K76.6	R18	K77.0	B94.9	E11.5	I10	I69.3	B94.9	81	县及县以
1587	2010	3	4	3	K92.2	K76.6	K74.1	B94.9	J44.8	E11.9	I10	B94.9	70	县及县以
1588	2010	1	4	1	I85.0	K76.6	K74.6	B94.9	E11.9	C22.9	B18.1	B94.9	67	市以上
1589	2010	3	4	1	R57.1	I86.8	K74.1	B94.9	I10	E11.9	000.0	B94.9	71	县及县以
1590	2010	1	4	1	J96.9	J18.9	C11.9	000.0	E11.9	I25.1	000.0	C11.9	73	市以上
1591	2010	1	2	3	C11.9	000.0	000.0	000.0	I69.3	E11.9	I10	C11.9	85	市以上
1592	2010	1	2	3	C15.9	000.0	000.0	000.0	E14.9	000.0	000.0	C15.9	67	市以上
1593	2010	3	2	3	C15.9	000.0	000.0	000.0	E14.9	000.0	000.0	C15.9	82	县及县以
1594	2010	1	2	3	C16.0	000.0	000.0	000.0	E11.9	B94.9	I10	C16.0	84	市以上
1595	2010	3	2	3	C16.2	000.0	000.0	000.0	E14.9	000.0	000.0	C16.2	78	县及县以
1596	2010	3	2	3	C16.2	000.0	000.0	000.0	I10	E11.9	000.0	C16.2	77	县及县以
1597	2010	1	2	3	C16.5	000.0	000.0	000.0	I10	E11.9	000.0	C16.5	66	市以上
1598	2010	1	2	3	C16.5	000.0	000.0	000.0	I10	E14.9	000.0	C16.5	80	市以上
1599	2010	3	2	3	C16.9	000.0	000.0	000.0	I10	E14.9	000.0	C16.9	79	县及县以
1600	2010	3	2	3	C16.9	000.0	000.0	000.0	E14.9	I25.1	I10	C16.9	76	县及县以
1601	2010	1	2	1	J96.9	R19.8	C17.0	000.0	E14.9	000.0	000.0	C17.0	58	市以上
1602	2010	1	2	1	C79.8	C18.2	000.0	000.0	E11.9	000.0	000.0	C18.2	69	市以上
1603	2010	3	2	3	C18.2	000.0	000.0	000.0	E14.9	I10	000.0	C18.2	73	县及县以
1604	2010	1	2	1	K72.9	C79.8	C18.7	000.0	I63.9	I10	E11.9	C18.7	78	市以上
1605	2010	1	2	1	K72.9	C78.7	C18.9	000.0	I10	E14.9	000.0	C18.9	67	市以上
1606	2010	3	2	3	C18.9	000.0	000.0	000.0	I10	E14.9	000.0	C18.9	74	县及县以
1607	2010	3	2	1	C77.2	C18.9	000.0	000.0	I10	E11.9	000.0	C18.9	75	县及县以
1608	2010	3	2	2	C79.8	C20	000.0	000.0	E11.9	000.0	000.0	C20	84	县及县以
1609	2010	3	2	8	R96.1	C20	000.0	000.0	C07	I10	E14.9	C20	76	县及县以
1610	2010	1	2	3	C20	000.0	000.0	000.0	I10	E14.9	000.0	C20	73	市以上
1611	2010	1	2	3	C20	000.0	000.0	000.0	I10	E14.9	000.0	C20	76	市以上
1612	2010	3	2	2	C20	000.0	000.0	000.0	I10	E11.9	000.0	C20	77	县及县以
1613	2010	1	2	3	C78.0	C22.9	000.0	000.0	E14.9	000.0	000.0	C22.9	58	市以上
1614	2010	3	4	3	C22.9	000.0	000.0	000.0	E14.9	000.0	000.0	C22.9	58	县及县以
1615	2010	3	4	1	J18.2	L89	C78.6	C22.9	E11.9	000.0	000.0	C22.9	82	县及县以
1616	2010	1	2	3	C79.8	C22.9	000.0	000.0	I10	E11.9	000.0	C22.9	77	市以上
1617	2010	2	4	3	C22.9	000.0	000.0	000.0	I10	E14.9	B94.9	C22.9	79	市以上
1618	2010	1	4	1	N17.9	C22.9	000.0	000.0	I10	E11.9	000.0	C22.9	84	市以上
1619	2010	1	4	3	C22.9	000.0	000.0	000.0	I10	E14.9	J42	C22.9	88	市以上
1620	2010	3	4	3	I85.0	C22.9	000.0	000.0	B94.9	I10	E14.9	C22.9	75	县及县以
1621	2010	3	4	2	R18	C78.6	C23	000.0	E14.9	000.0	000.0	C23	63	县及县以
1622	2010	1	2	3	C79.8	C23	000.0	000.0	E14.9	000.0	000.0	C23	56	市以上
1623	2010	1	4	1	K56.6	C78.5	C23	000.0	J44.1	E11.4	I25.1	C23	91	市以上
1624	2010	3	4	1	J96.9	C24.0	000.0	000.0	E11.9	I09.9	E78.5	C24.0	76	县及县以
1625	2010	3	4	3	C78.6	C24.0	000.0	000.0	E14.9	B94.9	K80.2	C24.0	77	县及县以
1626	2010	1	4	3	C25.9	000.0	000.0	000.0	E14.9	000.0	000.0	C25.9	51	市以上
1627	2010	1	2	3	C25.9	000.0	000.0	000.0	C50.9	E14.9	000.0	C25.9	53	市以上
1628	2010	1	2	1	K92.2	C78.7	C25.9	000.0	E11.9	000.0	000.0	C25.9	69	市以上
1629	2010	1	2	1	R09.2	D65	C25.9	000.0	B94.9	K74.1	E14.9	C25.9	73	市以上
1630	2010	1	2	3	C25.9	000.0	000.0	000.0	E14.9	I10	000.0	C25.9	67	市以上
1631	2010	3	4	1	R53	C79.8	C25.9	000.0	G20	I63.9	E14.9	C25.9	74	县及县以
1632	2010	3	4	1	K72.9	C78.7	C26.0	000.0	I10	E11.9	I69.3	C26.0	77	县及县以
1633	2010	1	4	1	J98.4	K22.3	C78.8	C32.9	E11.9	M62.5	I63.9	C32.9	61	市以上
1634	2010	1	2	1	J18.2	C79.5	C34.0	000.0	E11.9	000.0	000.0	C34.0	63	市以上
1635	2010	3	4	1	C79.8	C34.0	000.0	000.0	J45.9	I10	E11.9	C34.0	78	县及县以
1636	2010	3	2	2	C34.1	000.0	000.0	000.0	I10	J46	E14.9	C34.1	68	县及县以
1637	2010	1	2	3	C34.3	000.0	000.0	000.0	E14.9	000.0	000.0	C34.3	58	市以上
1638	2010	1	2	1	J98.4	C34.3	000.0	000.0	E11.9	000.0	000.0	C34.3	65	市以上
1639	2010	3	4	1	C34.3	000.0	000.0	000.0	I10	E11.9	000.0	C34.3	65	县及县以
1640	2010	1	2	1	T17.9	J98.4	C79.8	C34.9	E11.9	000.0	000.0	C34.9	45	市以上
1641	2010	1	2	1	J18.2	C79.8	C34.9	000.0	E11.9	000.0	000.0	C34.9	68	市以上
1642	2010	3	4	1	J18.9	C79.8	C34.9	000.0	E11.9	000.0	000.0	C34.9	74	县及县以
1643	2010	1	2	1	J18.8	C78.2	C34.9	000.0	E87.8	E11.9	000.0	C34.9	79	市以上
1644	2010	3	4	3	C34.9	000.0	000.0	000.0	E14.9	000.0	000.0	C34.9	79	县及县以
1645	2010	2	4	1	C79.3	C34.9	000.0	000.0	E14.9	000.0	000.0	C34.9	81	市以上
1646	2010	3	4	3	C34.9	000.0	000.0	000.0	E11.9	000.0	000.0	C34.9	84	县及县以
1647	2010	1	2	1	C34.9	000.0	000.0	000.0	E11.9	N40	000.0	C34.9	85	市以上
1648	2010	1	4	2	J96.9	J18.9	C34.9	000.0	E87.6	E14.9	I10	C34.9	58	市以上
1649	2010	1	4	3	C34.9	000.0	000.0	000.0	I10	E11.9	I69.3	C34.9	72	市以上
1650	2010	1	2	1	T17.9	J98.4	C34.9	000.0	I10	E11.9	000.0	C34.9	76	市以上
1651	2010	3	4	3	C34.9	000.0	000.0	000.0	E11.9	I10	J42	C34.9	77	县及县以
1652	2010	3	4	3	C34.9	000.0	000.0	000.0	I10	E11.9	000.0	C34.9	83	县及县以
1653	2010	1	4	8	R09.2	C34.9	000.0	000.0	E10.9	I25.1	000.0	C34.9	67	市以上
1654	2010	3	4	3	I63.9	C34.9	000.0	000.0	E14.9	I10	000.0	C34.9	76	县及县以
1655	2010	1	2	3	C50.9	000.0	000.0	000.0	E10.9	000.0	000.0	C50.9	78	市以上
1656	2010	1	2	1	C79.8	C50.9	000.0	000.0	J18.9	E11.9	E06.3	C50.9	50	市以上
1657	2010	2	2	1	J96.9	C79.8	C50.9	000.0	I63.9	E14.2	I10	C50.9	82	市以上
1658	2010	1	2	1	C61	000.0	000.0	000.0	E11.9	000.0	000.0	C61	82	市以上
1659	2010	3	4	1	R57.9	D69.5	C78.0	C61	J44.1	I10	E11.4	C61	85	县及县以
1660	2010	3	4	3	C61	000.0	000.0	000.0	I10	E14.9	000.0	C61	74	县及县以
1661	2010	1	2	3	C67.9	000.0	000.0	000.0	I10	E14.9	000.0	C67.9	74	市以上
1662	2010	2	2	3	C71.1	000.0	000.0	000.0	E14.9	000.0	000.0	C71.1	48	市以上
1663	2010	1	4	1	C71.1	000.0	000.0	000.0	I63.9	E11.9	I10	C71.1	69	市以上
1664	2010	1	2	3	C71.3	000.0	000.0	000.0	E11.9	000.0	000.0	C71.3	51	市以上
1665	2010	3	4	3	C71.9	000.0	000.0	000.0	I10	E14.9	000.0	C71.9	85	县及县以
1666	2010	1	2	1	D69.5	D63.0	C79.5	C80	I10	E14.9	E87.8	C80	64	市以上
1667	2010	1	2	2	K92.2	C85.9	000.0	000.0	E11.9	I10	000.0	C85.9	84	市以上
1668	2010	1	2	3	C85.9	000.0	000.0	000.0	I69.3	I10	E11.5	C85.9	83	市以上
1669	2010	1	2	3	C90.0	000.0	000.0	000.0	E11.9	J42	I10	C90.0	64	市以上
1670	2010	1	2	3	C90.0	000.0	000.0	000.0	I10	K80.2	E11.9	C90.0	70	市以上
1671	2010	2	4	3	C93.1	000.0	000.0	000.0	E14.9	000.0	000.0	C93.1	72	市以上
1672	2010	1	4	1	D37.7	000.0	000.0	000.0	E11.9	I10	I69.3	D37.7	60	市以上
1673	2010	3	4	1	D38.3	000.0	000.0	000.0	J44.8	K74.1	E11.9	D38.3	66	县及县以
1674	2010	3	2	3	D46.9	000.0	000.0	000.0	E14.9	000.0	000.0	D46.9	84	县及县以
1675	2010	3	4	1	J18.9	E10.6	000.0	000.0	E77.8	E23.0	I10	E10.6	82	县及县以
1676	2010	3	4	3	E10.9	000.0	000.0	000.0	000.0	000.0	000.0	E10.9	44	县及县以
1677	2010	4	4	3	E10.9	000.0	000.0	000.0	I10	000.0	000.0	E10.9	70	县及县以
1678	2010	3	4	8	R99	E11.0	000.0	000.0	I10	G31.9	000.0	E11.0	76	县及县以
1679	2010	3	4	3	E11.0	000.0	000.0	000.0	I10	I49.9	000.0	E11.0	83	县及县以
1680	2010	1	4	1	E16.1	E11.0	000.0	000.0	I67.2	I10	I25.1	E11.0	81	市以上
1681	2010	3	4	3	E11.1	000.0	000.0	000.0	000.0	000.0	000.0	E11.1	72	县及县以
1682	2010	3	4	3	E11.1	000.0	000.0	000.0	I10	000.0	000.0	E11.1	84	县及县以
1683	2010	1	4	2	E87.5	N18.9	E11.2	000.0	K74.1	000.0	000.0	E11.2	70	市以上
1684	2010	3	4	3	E11.2	000.0	000.0	000.0	000.0	000.0	000.0	E11.2	73	县及县以
1685	2010	3	4	3	N19	E11.2	000.0	000.0	000.0	000.0	000.0	E11.2	81	县及县以
1686	2010	3	4	3	N18.9	D63.8	E11.2	000.0	000.0	000.0	000.0	E11.2	84	县及县以
1687	2010	3	3	3	N18.9	E11.2	000.0	000.0	I10	000.0	000.0	E11.2	50	县及县以
1688	2010	3	4	3	N13.3	E11.2	000.0	000.0	N41.1	I10	000.0	E11.2	61	县及县以
1689	2010	3	4	1	J18.9	E11.2	000.0	000.0	I10	I69.3	000.0	E11.2	61	县及县以
1690	2010	1	4	3	N19	E11.2	000.0	000.0	I10	I69.3	000.0	E11.2	78	市以上
1691	2010	3	4	1	N18.9	E11.2	000.0	000.0	I10	I25.1	J44.1	E11.2	80	县及县以
1692	2010	3	4	3	E11.2	000.0	000.0	000.0	I10	000.0	000.0	E11.2	81	县及县以
1693	2010	3	4	1	J18.9	N18.9	E11.2	000.0	N39.0	I10	I12.0	E11.2	81	县及县以
1694	2010	3	4	3	E11.2	000.0	000.0	000.0	I10	000.0	000.0	E11.2	83	县及县以
1695	2010	3	4	3	N19	E11.2	000.0	000.0	I25.1	I10	J42	E11.2	84	县及县以
1696	2010	3	4	1	N18.9	E11.2	000.0	000.0	K92.2	S72.1	I25.1	E11.2	88	县及县以
1697	2010	3	4	1	N18.9	E11.2	000.0	000.0	I69.3	I10	000.0	E11.2	70	县及县以
1698	2010	3	4	1	E11.2	000.0	000.0	000.0	I69.3	I10	000.0	E11.2	81	县及县以
1699	2010	1	4	1	L89	E11.5	000.0	000.0	I10	000.0	000.0	E11.5	72	市以上
1700	2010	3	4	3	A48.0	E11.5	000.0	000.0	I10	000.0	000.0	E11.5	82	县及县以
1701	2010	3	4	1	R53	A41.9	E11.5	000.0	I25.1	I69.3	000.0	E11.5	82	县及县以
1702	2010	3	4	6	J98.4	E11.6	000.0	000.0	F03	S72.0	000.0	E11.6	85	县及县以
1703	2010	4	4	3	J20.9	E11.6	000.0	000.0	I10	000.0	000.0	E11.6	76	县及县以
1704	2010	1	4	1	J96.9	J98.4	E11.6	000.0	E11.9	I10	000.0	E11.6	77	市以上
1705	2010	1	4	1	J96.9	J98.4	E11.6	000.0	E11.9	I10	000.0	E11.6	77	市以上
1706	2010	1	4	1	J98.4	E11.6	000.0	000.0	I10	000.0	000.0	E11.6	82	市以上
1707	2010	1	4	1	J96.9	J98.4	E11.6	000.0	N40	I47.1	K80.1	E11.6	93	市以上
1708	2010	3	4	1	N19	L08.9	E11.7	000.0	K74.1	000.0	000.0	E11.7	82	县及县以
1709	2010	1	4	3	E11.7	000.0	000.0	000.0	B94.9	I10	S42.7	E11.7	76	市以上
1710	2010	3	4	1	A41.9	J18.9	N18.9	E11.7	J42	E87.5	I10	E11.7	78	县及县以
1711	2010	4	4	3	K92.0	E11.7	000.0	000.0	B18.2	I10	000.0	E11.7	82	县及县以
1712	2010	1	4	1	L89	E11.7	000.0	000.0	I48	C54.9	000.0	E11.7	79	市以上
1713	2010	3	4	3	E11.9	000.0	000.0	000.0	J42	000.0	000.0	E11.9	60	县及县以
1714	2010	3	4	3	E11.9	000.0	000.0	000.0	000.0	000.0	000.0	E11.9	89	县及县以
1715	2010	3	4	8	R96.1	E11.9	000.0	000.0	I10	000.0	000.0	E11.9	69	县及县以
1716	2010	3	4	3	J98.4	E11.9	000.0	000.0	I10	N19	I69.4	E11.9	81	县及县以
1717	2010	3	4	3	E11.9	000.0	000.0	000.0	I10	000.0	000.0	E11.9	82	县及县以
1718	2010	4	4	1	J96.9	E11.9	000.0	000.0	I10	000.0	000.0	E11.9	83	县及县以
1719	2010	3	4	3	E11.9	000.0	000.0	000.0	I10	000.0	000.0	E11.9	84	县及县以
1720	2010	3	4	2	E14.0	000.0	000.0	000.0	000.0	000.0	000.0	E14.0	40	县及县以
1721	2010	3	4	3	E14.1	000.0	000.0	000.0	I10	000.0	000.0	E14.1	70	县及县以
1722	2010	3	4	8	N19	E14.2	000.0	000.0	000.0	000.0	000.0	E14.2	59	县及县以
1723	2010	3	4	8	R96.1	N18.9	E14.2	000.0	J42	I10	000.0	E14.2	59	县及县以
1724	2010	1	4	9	E14.2	000.0	000.0	000.0	I10	000.0	000.0	E14.2	57	市以上
1725	2010	3	4	3	E14.2	000.0	000.0	000.0	I10	000.0	000.0	E14.2	74	县及县以
1726	2010	3	4	3	N19	E14.2	000.0	000.0	I10	000.0	000.0	E14.2	78	县及县以
1727	2010	3	4	3	E14.2	000.0	000.0	000.0	I10	000.0	000.0	E14.2	79	县及县以
1728	2010	1	4	3	E14.5	000.0	000.0	000.0	000.0	000.0	000.0	E14.5	63	市以上
1729	2010	3	4	3	E14.5	000.0	000.0	000.0	000.0	000.0	000.0	E14.5	70	县及县以
1730	2010	4	4	3	E14.5	000.0	000.0	000.0	I10	000.0	000.0	E14.5	84	县及县以
1731	2010	1	4	3	I69.3	E14.5	000.0	000.0	000.0	000.0	000.0	E14.5	79	市以上
1732	2010	1	4	2	R57.8	E16.2	E14.6	000.0	000.0	000.0	000.0	E14.6	68	市以上
1733	2010	3	4	3	J98.8	E14.6	000.0	000.0	000.0	000.0	000.0	E14.6	80	县及县以
1734	2010	1	4	9	J98.4	E14.6	000.0	000.0	I10	000.0	000.0	E14.6	64	市以上
1735	2010	3	4	3	J18.9	E14.6	000.0	000.0	I10	000.0	000.0	E14.6	71	县及县以
1736	2010	3	4	3	J98.4	E14.6	000.0	000.0	I10	K80.1	000.0	E14.6	79	县及县以
1737	2010	3	4	3	E14.6	000.0	000.0	000.0	I11.9	I10	000.0	E14.6	69	县及县以
1738	2010	3	4	1	R57.1	A41.9	K92.2	E14.7	I10	I25.1	M10.9	E14.7	77	县及县以
1739	2010	3	4	8	R53	E14.9	000.0	000.0	000.0	000.0	000.0	E14.9	66	县及县以
1740	2010	4	4	3	E14.9	000.0	000.0	000.0	000.0	000.0	000.0	E14.9	77	县及县以
1741	2010	4	4	3	E14.9	000.0	000.0	000.0	000.0	000.0	000.0	E14.9	80	县及县以
1742	2010	3	4	3	E14.9	000.0	000.0	000.0	000.0	000.0	000.0	E14.9	86	县及县以
1743	2010	3	4	3	E14.9	000.0	000.0	000.0	000.0	000.0	000.0	E14.9	86	县及县以
1744	2010	4	4	3	E14.9	000.0	000.0	000.0	000.0	000.0	000.0	E14.9	86	县及县以
1745	2010	9	1	9	R96.1	E14.9	000.0	000.0	I10	000.0	000.0	E14.9	59	县及县以
1746	2010	3	4	8	R99	E14.9	000.0	000.0	I10	000.0	000.0	E14.9	67	县及县以
1747	2010	1	4	8	R96.1	E14.9	000.0	000.0	I10	000.0	000.0	E14.9	77	市以上
1748	2010	4	4	3	R54	E14.9	000.0	000.0	I10	000.0	000.0	E14.9	85	县及县以
1749	2010	3	4	3	E14.9	000.0	000.0	000.0	I10	000.0	000.0	E14.9	69	县及县以
1750	2010	4	4	3	E14.9	000.0	000.0	000.0	I10	000.0	000.0	E14.9	84	县及县以
1751	2010	2	4	3	E14.9	000.0	000.0	000.0	I10	I25.1	J42	E14.9	87	市以上
1752	2010	4	4	6	E14.9	000.0	000.0	000.0	I10	000.0	000.0	E14.9	94	县及县以
1753	2010	4	4	3	E14.9	000.0	000.0	000.0	I10	000.0	000.0	E14.9	97	县及县以
1754	2010	3	4	3	F20.9	000.0	000.0	000.0	E14.9	I10	000.0	F20.9	78	县及县以
1755	2010	1	4	3	G12.2	000.0	000.0	000.0	I10	E14.9	000.0	G12.2	64	市以上
1756	2010	1	4	1	J98.4	G20	000.0	000.0	E14.9	T91.3	000.0	G20	91	市以上
1757	2010	4	4	8	R96.1	I11.9	I10	000.0	E14.9	000.0	000.0	I11.9	57	县及县以
1758	2010	3	4	6	I11.9	I10	000.0	000.0	E14.9	000.0	000.0	I11.9	85	县及县以
1759	2010	3	4	1	I21.0	I25.1	I10	000.0	E11.9	D69.6	000.0	I21.0	77	县及县以
1760	2010	3	4	1	N17.9	I21.0	I25.1	I10	E11.9	000.0	000.0	I21.0	85	县及县以
1761	2010	1	4	1	I49.0	I21.1	000.0	000.0	E11.9	J98.4	K80.1	I21.1	77	市以上
1762	2010	4	4	8	R06.0	I21.9	000.0	000.0	E14.9	I10	000.0	I21.9	60	县及县以
1763	2010	1	4	1	I21.9	I25.1	I10	000.0	E14.9	000.0	000.0	I21.9	64	市以上
1764	2010	1	4	1	I49.9	I21.9	I25.1	I10	E14.2	N19	000.0	I21.9	74	市以上
1765	2010	3	4	1	I46.9	I21.9	I25.1	I10	E11.9	J47	000.0	I21.9	80	县及县以
1766	2010	3	4	3	I25.1	I10	000.0	000.0	E14.9	000.0	000.0	I25.1	67	县及县以
1767	2010	3	4	3	I25.1	000.0	000.0	000.0	E14.9	000.0	000.0	I25.1	69	县及县以
1768	2010	3	4	8	I49.9	I25.1	000.0	000.0	E11.2	N19	000.0	I25.1	74	县及县以
1769	2010	1	4	2	I50.1	I48	I25.1	I10	E14.9	000.0	000.0	I25.1	74	市以上
1770	2010	3	4	3	I25.1	000.0	000.0	000.0	E14.9	000.0	000.0	I25.1	74	县及县以
1771	2010	3	4	6	I25.2	I25.1	I10	000.0	J42	E11.9	000.0	I25.1	79	县及县以
1772	2010	1	4	3	I25.1	000.0	000.0	000.0	E14.5	000.0	000.0	I25.1	80	市以上
1773	2010	3	4	3	I48	I25.1	I10	000.0	E14.9	000.0	000.0	I25.1	81	县及县以
1774	2010	3	4	2	J96.9	N19	I50.9	I25.1	E14.9	C64	000.0	I25.1	81	县及县以
1775	2010	3	4	3	I25.1	I10	000.0	000.0	E11.2	M51.2	I67.2	I25.1	83	县及县以
1776	2010	2	4	2	I25.1	I10	000.0	000.0	E11.9	000.0	000.0	I25.1	83	市以上
1777	2010	3	4	3	I25.1	I10	000.0	000.0	E11.9	I64	000.0	I25.1	83	县及县以
1778	2010	3	4	3	I25.1	000.0	000.0	000.0	E14.9	000.0	000.0	I25.1	84	县及县以
1779	2010	3	4	3	I25.1	I10	000.0	000.0	E11.9	000.0	000.0	I25.1	86	县及县以
1780	2010	3	4	1	J18.9	I25.1	000.0	000.0	D64.9	E11.9	000.0	I25.1	86	县及县以
1781	2010	3	4	3	I25.1	I10	000.0	000.0	F03	E11.9	000.0	I25.1	86	县及县以
1782	2010	3	4	9	I25.1	I10	000.0	000.0	E11.7	K80.1	N20.0	I25.1	87	县及县以
1783	2010	2	4	6	I24.9	I25.1	I10	000.0	I69.3	E11.9	000.0	I25.1	97	市以上
1784	2010	3	4	3	G93.5	I60.9	000.0	000.0	E14.9	000.0	000.0	I60.9	79	县及县以
1785	2010	1	4	2	I60.9	I10	000.0	000.0	E14.9	000.0	000.0	I60.9	81	市以上
1786	2010	3	4	1	A41.9	J18.9	I60.9	I10	E11.9	000.0	000.0	I60.9	87	县及县以
1787	2010	3	4	3	I61.3	I10	000.0	000.0	E14.9	000.0	000.0	I61.3	78	县及县以
1788	2010	1	4	2	I61.3	I10	000.0	000.0	E87.6	E14.9	000.0	I61.3	84	市以上
1789	2010	2	4	3	I61.9	I10	000.0	000.0	E14.9	000.0	000.0	I61.9	55	市以上
1790	2010	3	4	1	I61.9	I10	000.0	000.0	N28.1	N18.9	E11.9	I61.9	63	县及县以
1791	2010	3	4	3	I61.9	I10	000.0	000.0	E14.9	I51.9	000.0	I61.9	67	县及县以
1792	2010	3	4	1	I61.9	I10	000.0	000.0	I25.1	E11.9	000.0	I61.9	73	县及县以
1793	2010	1	4	3	I61.9	I69.3	000.0	000.0	E11.9	000.0	000.0	I61.9	74	市以上
1794	2010	3	4	3	I61.9	I10	000.0	000.0	E14.9	000.0	000.0	I61.9	74	县及县以
1795	2010	2	4	1	J98.4	I61.9	I10	000.0	I25.1	E14.9	000.0	I61.9	80	市以上
1796	2010	3	4	3	I61.9	I10	000.0	000.0	E14.9	000.0	000.0	I61.9	88	县及县以
1797	2010	3	4	1	N19	J18.9	I62.0	I10	D64.9	E14.2	000.0	I62.0	81	县及县以
1798	2010	3	4	3	I63.4	I10	000.0	000.0	E11.9	000.0	000.0	I63.4	68	县及县以
1799	2010	3	4	2	K92.2	I63.8	000.0	000.0	N39.8	E11.0	I25.1	I63.8	53	县及县以
1800	2010	4	4	1	J98.4	I63.8	000.0	000.0	E11.9	G20	000.0	I63.8	78	县及县以
1801	2010	3	4	3	J98.4	G31.8	I63.8	000.0	E14.9	000.0	000.0	I63.8	85	县及县以
1802	2010	3	4	1	I63.9	I67.2	000.0	000.0	R50.9	E11.1	B94.9	I63.9	73	县及县以
1803	2010	3	4	1	G40.9	I63.9	I10	000.0	E11.9	000.0	000.0	I63.9	46	县及县以
1804	2010	3	4	3	I63.9	I10	000.0	000.0	E11.9	000.0	000.0	I63.9	56	县及县以
1805	2010	1	4	3	L89	I63.9	I10	000.0	E11.9	000.0	000.0	I63.9	60	市以上
1806	2010	4	4	1	J18.9	G40.8	I63.9	I67.2	F20.9	E11.9	N40	I63.9	62	县及县以
1807	2010	1	4	3	I63.9	I10	000.0	000.0	E14.9	I11.9	000.0	I63.9	63	市以上
1808	2010	1	4	3	I63.9	I69.3	I10	000.0	E14.9	000.0	000.0	I63.9	66	市以上
1809	2010	3	4	1	I63.9	I10	000.0	000.0	I25.1	E13.9	M81.9	I63.9	69	县及县以
1810	2010	3	4	3	I63.9	I10	000.0	000.0	E11.2	N18.9	I25.1	I63.9	71	县及县以
1811	2010	3	4	6	I63.9	I10	000.0	000.0	E14.9	000.0	000.0	I63.9	72	县及县以
1812	2010	3	4	3	I63.9	I10	000.0	000.0	E14.9	000.0	000.0	I63.9	73	县及县以
1813	2010	3	4	3	I63.9	I69.3	I10	000.0	E11.9	000.0	000.0	I63.9	74	县及县以
1814	2010	3	4	3	I63.9	I10	000.0	000.0	I25.1	E11.9	000.0	I63.9	77	县及县以
1815	2010	1	4	1	J96.9	I63.9	000.0	000.0	E14.9	I05.0	I25.1	I63.9	77	市以上
1816	2010	2	4	3	I63.9	I10	000.0	000.0	E14.9	000.0	000.0	I63.9	77	市以上
1817	2010	3	4	1	I63.9	000.0	000.0	000.0	J18.9	E11.9	K72.9	I63.9	78	县及县以
1818	2010	3	4	3	I63.9	000.0	000.0	000.0	E14.9	K80.1	000.0	I63.9	78	县及县以
1819	2010	3	4	3	I63.9	I10	000.0	000.0	E14.9	000.0	000.0	I63.9	78	县及县以
1820	2010	3	4	3	I63.9	I69.3	I10	000.0	E14.9	000.0	000.0	I63.9	80	县及县以
1821	2010	3	4	3	I63.9	000.0	000.0	000.0	E14.9	S72.0	000.0	I63.9	81	县及县以
1822	2010	3	4	3	I63.9	I10	000.0	000.0	E11.9	000.0	000.0	I63.9	82	县及县以
1823	2010	3	4	3	J98.4	I63.9	I10	000.0	E11.9	M50.9	000.0	I63.9	82	县及县以
1824	2010	1	4	3	I63.9	I10	000.0	000.0	E11.9	H25.9	000.0	I63.9	82	市以上
1825	2010	1	4	1	I63.9	000.0	000.0	000.0	I25.1	E11.9	000.0	I63.9	82	市以上
1826	2010	3	4	3	I63.9	I10	000.0	000.0	E14.9	000.0	000.0	I63.9	82	县及县以
1827	2010	3	4	3	I63.9	000.0	000.0	000.0	E14.9	000.0	000.0	I63.9	82	县及县以
1828	2010	2	4	3	I63.9	I10	000.0	000.0	E14.9	I25.1	000.0	I63.9	83	市以上
1829	2010	1	4	3	I63.9	I10	000.0	000.0	E14.9	000.0	000.0	I63.9	84	市以上
1830	2010	3	4	3	I63.9	I10	000.0	000.0	E14.9	J42	000.0	I63.9	85	县及县以
1831	2010	3	4	3	I63.9	I69.3	I10	000.0	E11.3	000.0	000.0	I63.9	86	县及县以
1832	2010	3	4	3	J18.9	I63.9	I10	000.0	E11.9	I25.1	000.0	I63.9	86	县及县以
1833	2010	3	4	1	I63.9	I10	000.0	000.0	E11.9	J18.9	F01.9	I63.9	86	县及县以
1834	2010	1	4	3	I63.9	I10	000.0	000.0	E14.5	000.0	000.0	I63.9	86	市以上
1835	2010	3	4	1	J96.9	J18.9	I63.9	I10	E11.9	000.0	000.0	I63.9	88	县及县以
1836	2010	3	4	1	I63.9	I10	000.0	000.0	E14.9	L89	000.0	I63.9	90	县及县以
1837	2010	3	4	3	I63.9	I10	000.0	000.0	E11.9	000.0	000.0	I63.9	92	县及县以
1838	2010	3	4	3	I63.9	I10	000.0	000.0	E14.9	000.0	000.0	I63.9	92	县及县以
1839	2010	3	4	3	I64	I10	000.0	000.0	E14.9	I51.9	000.0	I64	77	县及县以
1840	2010	1	4	8	I64	I10	000.0	000.0	E11.9	I49.9	000.0	I64	78	市以上
1841	2010	4	4	3	I64	I10	000.0	000.0	E14.9	000.0	000.0	I64	85	县及县以
1842	2010	3	4	3	I64	I10	000.0	000.0	E14.9	000.0	000.0	I64	87	县及县以
1843	2010	3	4	3	I64	I10	000.0	000.0	E14.9	000.0	000.0	I64	89	县及县以
1844	2010	4	4	3	I64	I10	000.0	000.0	E11.9	I25.1	000.0	I64	91	县及县以
1845	2010	3	4	3	I64	I10	000.0	000.0	I25.1	E14.9	000.0	I64	94	县及县以
1846	2010	3	4	3	I69.1	000.0	000.0	000.0	E14.9	000.0	000.0	I69.1	87	县及县以
1847	2010	3	4	6	I69.1	I10	000.0	000.0	E14.9	000.0	000.0	I69.1	89	县及县以
1848	2010	3	4	3	I69.3	I10	000.0	000.0	E11.9	000.0	000.0	I69.3	65	县及县以
1849	2010	1	4	3	I69.3	I10	000.0	000.0	E14.9	000.0	000.0	I69.3	68	市以上
1850	2010	2	4	3	L89	I69.3	I10	000.0	E14.9	000.0	000.0	I69.3	70	市以上
1851	2010	3	4	3	I69.3	I10	000.0	000.0	E14.9	000.0	000.0	I69.3	70	县及县以
1852	2010	3	4	1	I69.3	I10	000.0	000.0	E11.9	E87.8	000.0	I69.3	72	县及县以
1853	2010	3	4	1	J20.9	I69.3	I10	000.0	D64.9	E11.9	N39.0	I69.3	74	县及县以
1854	2010	1	4	3	I69.3	I10	000.0	000.0	E11.9	000.0	000.0	I69.3	75	市以上
1855	2010	3	4	3	I69.3	I10	000.0	000.0	E11.9	000.0	000.0	I69.3	75	县及县以
1856	2010	3	4	3	N39.0	I69.3	000.0	000.0	E14.9	000.0	000.0	I69.3	75	县及县以
1857	2010	1	4	3	J98.4	I69.3	I10	000.0	E14.9	000.0	000.0	I69.3	75	市以上
1858	2010	3	4	3	I69.3	I10	000.0	000.0	E11.8	000.0	000.0	I69.3	77	县及县以
1859	2010	3	4	1	I69.3	I10	000.0	000.0	E11.9	000.0	000.0	I69.3	77	县及县以
1860	2010	3	4	2	N17.9	A41.9	J18.9	I69.3	K27.9	E14.1	000.0	I69.3	77	县及县以
1861	2010	3	4	3	I69.3	I10	000.0	000.0	I25.1	E11.5	H25.9	I69.3	78	县及县以
1862	2010	3	4	3	I69.3	I10	000.0	000.0	E14.9	000.0	000.0	I69.3	78	县及县以
1863	2010	3	4	3	G40.8	F01.9	I69.3	I10	E11.9	T93.1	000.0	I69.3	79	县及县以
1864	2010	3	4	3	I69.3	000.0	000.0	000.0	E11.9	000.0	000.0	I69.3	79	县及县以
1865	2010	3	4	3	N18.9	I69.3	I10	000.0	E11.9	I25.1	000.0	I69.3	81	县及县以
1866	2010	2	4	3	I69.3	I10	000.0	000.0	E14.9	000.0	000.0	I69.3	81	市以上
1867	2010	3	4	3	I69.3	I10	000.0	000.0	E11.9	000.0	000.0	I69.3	82	县及县以
1868	2010	3	4	3	I69.3	I10	000.0	000.0	E14.9	000.0	000.0	I69.3	82	县及县以
1869	2010	1	4	6	J96.9	I69.3	I10	000.0	E14.9	000.0	000.0	I69.3	83	市以上
1870	2010	3	4	3	I69.3	I10	000.0	000.0	E14.9	000.0	000.0	I69.3	85	县及县以
1871	2010	3	4	2	J98.4	I69.3	I10	000.0	E11.9	000.0	000.0	I69.3	87	县及县以
1872	2010	3	4	1	J18.2	I69.3	I10	000.0	E11.9	N39.0	000.0	I69.3	87	县及县以
1873	2010	4	4	3	I69.4	I10	000.0	000.0	E14.9	000.0	000.0	I69.4	65	县及县以
1874	2010	4	4	3	I69.4	000.0	000.0	000.0	E14.9	000.0	000.0	I69.4	77	县及县以
1875	2010	3	4	3	I69.4	I10	000.0	000.0	E11.9	000.0	000.0	I69.4	80	县及县以
1876	2010	3	4	3	I69.4	I10	000.0	000.0	E14.9	000.0	000.0	I69.4	84	县及县以
1877	2010	3	4	1	J98.4	I69.4	I10	000.0	N39.0	E11.9	000.0	I69.4	86	县及县以
1878	2010	3	4	3	J42	000.0	000.0	000.0	E14.9	000.0	000.0	J42	81	县及县以
1879	2010	1	4	3	J96.9	J42	000.0	000.0	E14.9	000.0	000.0	J42	85	市以上
1880	2010	3	4	3	J44.0	000.0	000.0	000.0	I10	E14.9	I63.9	J44.0	78	县及县以
1881	2010	1	4	3	J43.9	J44.1	000.0	000.0	I10	E14.9	000.0	J44.1	78	市以上
1882	2010	3	4	1	J44.1	000.0	000.0	000.0	N19	I10	E11.9	J44.1	82	县及县以
1883	2010	3	4	1	J44.1	000.0	000.0	000.0	I10	I25.1	E14.9	J44.1	101	县及县以
1884	2010	3	4	1	J44.1	000.0	000.0	000.0	I25.1	I10	E11.9	J44.1	91	县及县以
1885	2010	3	4	3	I27.9	J44.1	000.0	000.0	E11.9	000.0	000.0	J44.1	72	县及县以
1886	2010	3	4	3	I27.9	J43.9	J44.1	000.0	E11.9	000.0	000.0	J44.1	76	县及县以
1887	2010	3	4	1	J96.9	A41.9	J98.4	J44.1	I63.9	I25.1	E11.9	J44.1	87	县及县以
1888	2010	3	4	1	J98.4	J43.9	J44.8	000.0	E11.9	000.0	000.0	J44.8	78	县及县以
1889	2010	3	4	3	J43.9	J44.8	000.0	000.0	I10	E11.9	000.0	J44.8	78	县及县以
1890	2010	3	4	2	J96.9	J43.9	J44.8	000.0	I10	E14.9	000.0	J44.8	87	县及县以
1891	2010	3	4	3	J98.4	J43.9	J44.8	000.0	I25.1	E14.9	I10	J44.8	75	县及县以
1892	2010	1	4	3	I27.9	J43.9	J44.8	000.0	E14.9	000.0	000.0	J44.8	66	市以上
1893	2010	1	4	3	I27.9	J43.9	J44.8	000.0	E11.9	B94.9	000.0	J44.8	75	市以上
1894	2010	4	4	3	I27.9	J43.9	J44.8	000.0	I10	E14.9	000.0	J44.8	75	县及县以
1895	2010	4	4	3	I27.9	J43.9	J44.8	000.0	I10	E14.9	000.0	J44.8	76	县及县以
1896	2010	1	4	3	I27.9	J43.9	J44.8	000.0	I10	E11.9	000.0	J44.8	83	市以上
1897	2010	2	4	3	I27.9	J43.9	J44.8	000.0	E10.9	I10	000.0	J44.8	84	市以上
1898	2010	4	4	3	I27.9	J43.9	J44.8	000.0	E14.9	000.0	000.0	J44.8	86	县及县以
1899	2010	3	4	3	I27.9	J43.9	J44.8	000.0	I10	E14.9	000.0	J44.8	91	县及县以
1900	2010	3	4	1	J96.9	J98.4	J44.9	000.0	I49.9	I10	E11.9	J44.9	83	县及县以
1901	2010	3	4	8	R04.2	J47	000.0	000.0	I10	E14.9	000.0	J47	53	县及县以
1902	2010	1	3	3	J98.4	K25.5	000.0	000.0	E11.9	000.0	000.0	K25.5	73	市以上
1903	2010	1	3	3	R57.1	K26.6	000.0	000.0	I10	E14.9	000.0	K26.6	59	市以上
1904	2010	3	4	3	K52.9	000.0	000.0	000.0	I10	E14.9	000.0	K52.9	75	县及县以
1905	2010	3	4	1	R57.1	K70.9	000.0	000.0	E11.9	000.0	000.0	K70.9	41	县及县以
1906	2010	3	4	1	K74.1	000.0	000.0	000.0	I10	I69.1	E11.9	K74.1	86	县及县以
1907	2010	3	4	1	R57.1	I86.8	K74.1	000.0	E11.9	000.0	000.0	K74.1	45	县及县以
1908	2010	3	4	1	R53	K82.0	K80.2	000.0	I25.1	I10	E11.9	K80.2	70	县及县以
1909	2010	3	4	1	A41.9	K81.0	000.0	000.0	J44.1	I10	E11.9	K81.0	73	县及县以
1910	2010	1	3	3	R57.9	K83.0	000.0	000.0	I10	E14.9	000.0	K83.0	76	市以上
1911	2010	3	4	3	M33.1	000.0	000.0	000.0	E11.9	000.0	000.0	M33.1	78	县及县以
1912	2010	3	4	3	N04.9	000.0	000.0	000.0	E14.9	I10	000.0	N04.9	77	县及县以
1913	2010	1	4	3	N12	000.0	000.0	000.0	E11.9	T90.9	000.0	N12	63	市以上
1914	2010	3	4	1	R53	N18.9	N13.8	N40	E14.9	I10	000.0	N40	77	县及县以
1915	2010	2	4	2	T79.4	T02.9	V34.5	000.0	I10	E14.9	000.0	V34.5	55	市以上
1916	2010	1	3	3	S06.8	W01.0	000.0	000.0	E14.9	000.0	000.0	W01.0	77	市以上
1917	2010	3	4	3	L89	S72.9	W01.0	000.0	E14.9	I10	000.0	W01.0	83	县及县以
1918	2010	4	4	3	S01.1	W01.0	000.0	000.0	I10	E14.9	F03	W01.0	90	县及县以
1919	2010	3	4	3	S06.6	S02.4	W01.4	000.0	I10	E14.9	000.0	W01.4	78	县及县以
1920	2010	3	4	3	J98.4	S52.9	W01.4	000.0	I10	E14.9	000.0	W01.4	80	县及县以
1921	2010	4	4	3	S72.1	W06.0	000.0	000.0	N21.0	E11.9	000.0	W06.0	91	县及县以
1922	2010	3	4	3	N39.0	L89	S72.0	W08.0	F20.9	I10	E14.1	W08.0	76	县及县以
1923	2010	3	4	3	S72.9	W18.0	000.0	000.0	F03	E11.9	000.0	W18.0	85	县及县以
1924	2010	4	4	3	S32.4	W19.0	000.0	000.0	E11.9	I63.9	I10	W19.0	82	县及县以
1925	2010	9	1	9	T75.1	W70.8	000.0	000.0	F03	E14.7	000.0	W70.8	74	县及县以
1926	2010	1	4	1	J80	J69.0	T17.9	W79.0	E11.9	J44.8	J43.9	W79.0	86	市以上
1927	2010	3	4	3	T93.1	Y86	000.0	000.0	E11.9	I10	000.0	Y86	82	县及县以
1928	2011	2	4	3	J94.8	R18	K74.1	B94.9	E14.9	000.0	000.0	B94.9	58	市以上
1929	2011	1	4	3	R18	K74.1	B94.9	000.0	E14.9	000.0	000.0	B94.9	61	市以上
1930	2011	3	4	3	R18	K74.1	B94.9	000.0	E11.9	000.0	000.0	B94.9	80	县及县以
1931	2011	3	4	3	K74.1	B94.9	000.0	000.0	E11.9	000.0	000.0	B94.9	85	县及县以
1932	2011	1	4	3	R18	K74.1	B94.9	000.0	I10	E14.9	000.0	B94.9	79	市以上
1933	2011	4	4	3	K92.1	R18	K74.1	B94.9	I10	E14.9	000.0	B94.9	85	县及县以
1934	2011	4	4	3	K74.1	B94.9	000.0	000.0	E11.9	I10	000.0	B94.9	83	县及县以
1935	2011	3	4	1	K72.9	R18	K74.1	B94.9	I25.1	E11.9	J42	B94.9	78	县及县以
1936	2011	3	4	1	J96.0	J18.9	C11.9	000.0	I10	E11.9	000.0	C11.9	57	县及县以
1937	2011	1	2	3	C11.9	000.0	000.0	000.0	I10	E14.9	000.0	C11.9	73	市以上
1938	2011	1	2	2	C15.5	000.0	000.0	000.0	I10	E11.9	000.0	C15.5	75	市以上
1939	2011	3	2	1	R57.1	K92.2	C15.9	000.0	I10	E11.9	000.0	C15.9	67	县及县以
1940	2011	3	4	3	C77.9	C15.9	000.0	000.0	I10	E14.9	000.0	C15.9	73	县及县以
1941	2011	3	2	3	C16.0	000.0	000.0	000.0	E14.9	I10	000.0	C16.0	84	县及县以
1942	2011	1	2	3	C16.1	000.0	000.0	000.0	I10	E14.9	000.0	C16.1	72	市以上
1943	2011	3	2	1	K72.9	C78.7	C16.2	000.0	E14.9	000.0	000.0	C16.2	82	县及县以
1944	2011	3	2	3	C78.7	C16.3	000.0	000.0	E11.9	F20.9	000.0	C16.3	57	县及县以
1945	2011	3	2	3	C16.3	000.0	000.0	000.0	I10	E14.9	000.0	C16.3	75	县及县以
1946	2011	1	2	1	C79.8	C16.5	000.0	000.0	E14.9	I10	M81.9	C16.5	82	市以上
1947	2011	1	2	1	J18.2	C79.8	C16.8	000.0	E11.9	000.0	000.0	C16.8	53	市以上
1948	2011	3	2	3	C79.8	C16.9	000.0	000.0	E14.9	000.0	000.0	C16.9	61	县及县以
1949	2011	1	2	1	K92.2	C79.8	C16.9	000.0	E11.9	000.0	000.0	C16.9	68	市以上
1950	2011	2	2	3	C79.8	C18.2	000.0	000.0	I10	E14.9	000.0	C18.2	83	市以上
1951	2011	1	2	1	J98.4	C79.8	C18.4	000.0	E14.9	I10	000.0	C18.4	73	市以上
1952	2011	3	4	3	C18.4	000.0	000.0	000.0	I25.1	E11.9	000.0	C18.4	82	县及县以
1953	2011	3	2	1	C79.8	C18.7	000.0	000.0	E11.9	000.0	000.0	C18.7	68	县及县以
1954	2011	3	4	3	C18.9	000.0	000.0	000.0	E14.9	I10	000.0	C18.9	86	县及县以
1955	2011	1	2	1	R99	C79.8	C20	000.0	E11.9	N39.0	000.0	C20	50	市以上
1956	2011	3	2	3	C20	000.0	000.0	000.0	I10	E14.9	000.0	C20	80	县及县以
1957	2011	1	2	3	C20	000.0	000.0	000.0	E14.9	I25.1	000.0	C20	78	市以上
1958	2011	1	4	3	C22.9	000.0	000.0	000.0	E11.9	000.0	000.0	C22.9	58	市以上
1959	2011	3	4	3	C22.9	000.0	000.0	000.0	E14.9	000.0	000.0	C22.9	62	县及县以
1960	2011	3	4	3	C22.9	000.0	000.0	000.0	E11.9	000.0	000.0	C22.9	74	县及县以
1961	2011	1	4	3	C22.9	000.0	000.0	000.0	E11.9	000.0	000.0	C22.9	77	市以上
1962	2011	3	4	3	C22.9	000.0	000.0	000.0	E11.9	000.0	000.0	C22.9	79	县及县以
1963	2011	1	2	8	R09.0	C22.9	000.0	000.0	E11.9	I10	000.0	C22.9	68	市以上
1964	2011	1	4	1	K92.2	C79.8	C22.9	000.0	I10	E11.9	000.0	C22.9	58	市以上
1965	2011	1	2	1	J18.2	C78.0	C22.9	000.0	E11.9	I10	C18.4	C22.9	60	市以上
1966	2011	1	4	3	C22.9	000.0	000.0	000.0	B18.1	I10	E14.9	C22.9	69	市以上
1967	2011	1	4	1	J98.4	C22.9	000.0	000.0	I10	E11.9	000.0	C22.9	74	市以上
1968	2011	1	4	2	K72.9	C22.9	000.0	000.0	I10	E11.9	000.0	C22.9	76	市以上
1969	2011	3	4	1	K72.9	C22.9	000.0	000.0	I10	E14.9	I63.9	C22.9	80	县及县以
1970	2011	3	4	3	C22.9	000.0	000.0	000.0	E11.9	I10	000.0	C22.9	85	县及县以
1971	2011	2	4	1	I26.9	C78.0	C22.9	000.0	J44.0	E11.9	000.0	C22.9	75	市以上
1972	2011	3	4	3	C78.7	C23	000.0	000.0	E11.9	000.0	000.0	C23	74	县及县以
1973	2011	3	2	3	C78.7	C23	000.0	000.0	I10	E11.9	000.0	C23	59	县及县以
1974	2011	3	4	3	C23	000.0	000.0	000.0	I10	E14.9	000.0	C23	81	县及县以
1975	2011	3	4	3	C24.0	000.0	000.0	000.0	I10	E14.9	000.0	C24.0	76	县及县以
1976	2011	3	4	3	C24.0	000.0	000.0	000.0	I10	E11.9	000.0	C24.0	77	县及县以
1977	2011	3	4	3	C25.0	000.0	000.0	000.0	E14.9	K80.1	000.0	C25.0	77	县及县以
1978	2011	1	4	3	K83.1	C79.8	C25.0	000.0	B94.9	I10	E14.9	C25.0	74	市以上
1979	2011	3	4	3	C25.0	000.0	000.0	000.0	I10	E14.9	000.0	C25.0	79	县及县以
1980	2011	2	4	3	C79.8	C25.0	000.0	000.0	I10	E14.9	000.0	C25.0	85	市以上
1981	2011	3	4	3	C25.1	000.0	000.0	000.0	I10	E11.9	I25.1	C25.1	79	县及县以
1982	2011	1	4	1	K92.2	C25.9	000.0	000.0	E11.9	000.0	000.0	C25.9	57	市以上
1983	2011	1	2	3	C25.9	000.0	000.0	000.0	E11.9	000.0	000.0	C25.9	70	市以上
1984	2011	3	2	3	C25.9	000.0	000.0	000.0	E14.9	000.0	000.0	C25.9	76	县及县以
1985	2011	1	4	3	C78.7	C25.9	000.0	000.0	E14.9	000.0	000.0	C25.9	78	市以上
1986	2011	4	4	3	C78.7	C25.9	000.0	000.0	E11.9	000.0	000.0	C25.9	87	县及县以
1987	2011	1	4	1	C79.8	C25.9	000.0	000.0	I10	E14.9	000.0	C25.9	53	市以上
1988	2011	1	2	3	C79.8	C25.9	000.0	000.0	E11.9	I10	000.0	C25.9	69	市以上
1989	2011	3	4	1	N17.9	C25.9	000.0	000.0	I10	E14.9	000.0	C25.9	70	县及县以
1990	2011	1	4	3	C25.9	000.0	000.0	000.0	E14.9	I10	000.0	C25.9	76	市以上
1991	2011	3	4	1	E87.2	E87.5	N17.9	C25.9	E11.1	I10	000.0	C25.9	78	县及县以
1992	2011	3	4	2	C79.8	C25.9	000.0	000.0	E14.9	I10	000.0	C25.9	82	县及县以
1993	2011	2	4	3	C78.8	C34.1	000.0	000.0	E11.9	000.0	000.0	C34.1	81	市以上
1994	2011	1	4	3	C79.5	C34.1	000.0	000.0	I10	E14.9	000.0	C34.1	65	市以上
1995	2011	1	2	1	T17.9	C79.8	C34.1	000.0	E13.9	I25.1	000.0	C34.1	67	市以上
1996	2011	3	2	3	C34.3	000.0	000.0	000.0	E14.9	I10	000.0	C34.3	63	县及县以
1997	2011	1	2	1	J18.2	C34.9	000.0	000.0	E14.9	000.0	000.0	C34.9	42	市以上
1998	2011	1	2	3	C34.9	000.0	000.0	000.0	E14.9	000.0	000.0	C34.9	64	市以上
1999	2011	3	4	3	C34.9	000.0	000.0	000.0	E14.9	000.0	000.0	C34.9	69	县及县以
[truncated: 655 more rows]
